# Supplementary material for: Terrestrial Mollusca of Cuc Phuong National Park, Vietnam – Results from the 2019 VIETBIO inventory work
Source: Biodivers Data J. 2025 Sep 30;13:e163277. doi: 10.3897/BDJ.13.e163277 (PMC12504987; doi:10.3897/BDJ.13.e163277)
Supplement: Supplementary material 1 — Terrestrial Mollusca of Cuc Phuong National Park, Vietnam – Results from the 2019 VIETBIO inventory work. Occurrence data [file bdj-13-e163277-s001.csv]

Sample code	Superordinate sample code	Catalogue number	Superordinate catalogue number	Individual count	Preparations	Life stage	(Sub-)species	Uncertainty indicator	Identified by	Year identified	Order	Family	eventID	Microhabitat	Remarks	Live specimen photos
http://id.bioseasia.org/u/0c1b55		IEBR_LS_001		1	dry shell (found empty)		Amphidromus roseolabiatus Fulton, 1896		Parm Viktor von Oheimb | Katharina C. M. von Oheimb	2024	Stylommatophora	Camaenidae	VN2019-009
http://id.bioseasia.org/u/0c1b56		IEBR_LS_002		1	dry shell (found empty)		Amphidromus roseolabiatus Fulton, 1896		Parm Viktor von Oheimb | Katharina C. M. von Oheimb	2024	Stylommatophora	Camaenidae	VN2019-020
http://id.bioseasia.org/u/0c1b57		IEBR_LS_003		2	dry shell (found empty)		Quantula sp. 3 sensu Jirapatrasilp et al. 2021		Parm Viktor von Oheimb | Katharina C. M. von Oheimb	2023	Stylommatophora	Dyakiidae	VN2019-009
http://id.bioseasia.org/u/0c1b58		IEBR_LS_004		1	dry shell (found empty)		Quantula sp. 3 sensu Jirapatrasilp et al. 2021		Parm Viktor von Oheimb | Katharina C. M. von Oheimb	2023	Stylommatophora	Dyakiidae	VN2019-035
http://id.bioseasia.org/u/0c1b59		IEBR_LS_005		1	dry shell (found empty)		Macrochlamys sp. vi-2 sensu Vermeulen & Maassen 2003		Parm Viktor von Oheimb | Katharina C. M. von Oheimb	2023	Stylommatophora	Ariophantidae	VN2019-025
http://id.bioseasia.org/u/0c1b5a		IEBR_LS_006		2	dry shell (found empty)		Megaustenia fragile (Möllendorff, 1901)		Parm Viktor von Oheimb | Katharina C. M. von Oheimb	2023	Stylommatophora	Ariophantidae	VN2019-003
http://id.bioseasia.org/u/0c1b5b		IEBR_LS_007		1	dry shell (found empty)		Megaustenia fragile (Möllendorff, 1901)		Parm Viktor von Oheimb | Katharina C. M. von Oheimb	2023	Stylommatophora	Ariophantidae	VN2019-025
http://id.bioseasia.org/u/0c1b5c		IEBR_LS_008		3	dry shell (found empty)		Microcystina sp. D		Parm Viktor von Oheimb | Katharina C. M. von Oheimb	2023	Stylommatophora	Ariophantidae	VN2019-008
http://id.bioseasia.org/u/0c1b5d		IEBR_LS_009		2	dry shell (found empty)		Microcystina sp. vi-b06 sensu Vermeulen & Maassen 2003		Parm Viktor von Oheimb | Katharina C. M. von Oheimb	2023	Stylommatophora	Ariophantidae	VN2019-008
http://id.bioseasia.org/u/0c1b5e		IEBR_LS_010		3	dry shell (found empty)		Aegista coudeini (Bavay & Dautzenberg, 1900)		Parm Viktor von Oheimb | Katharina C. M. von Oheimb	2023	Stylommatophora	Camaenidae	VN2019-008
http://id.bioseasia.org/u/0c1b5f		IEBR_LS_011		2	dry shell (found empty)		Aegista pseudotrochula (Bavay & Dautzenberg, 1909)		Parm Viktor von Oheimb | Katharina C. M. von Oheimb	2023	Stylommatophora	Camaenidae	VN2019-035
http://id.bioseasia.org/u/0c1b60		IEBR_LS_012		1	dry shell (found empty)		Aegista pseudotrochula (Bavay & Dautzenberg, 1909)		Parm Viktor von Oheimb | Katharina C. M. von Oheimb	2023	Stylommatophora	Camaenidae	VN2019-008
http://id.bioseasia.org/u/0c1b61		IEBR_LS_013		1	dry shell (found empty)		Camaena billeti (Fischer, 1898)		Parm Viktor von Oheimb | Katharina C. M. von Oheimb	2023	Stylommatophora	Camaenidae	VN2019-010
http://id.bioseasia.org/u/0c1b62		IEBR_LS_014		1	dry shell (found empty)		Camaena billeti (Fischer, 1898)		Parm Viktor von Oheimb | Katharina C. M. von Oheimb	2023	Stylommatophora	Camaenidae	VN2019-028
http://id.bioseasia.org/u/0c1b63		IEBR_LS_015		1	dry shell (found empty)		Camaena chuongi Thach, 2016		Parm Viktor von Oheimb | Katharina C. M. von Oheimb	2023	Stylommatophora	Camaenidae	VN2019-003
http://id.bioseasia.org/u/0c1b64		IEBR_LS_016		2	dry shell (found empty)		Camaena chuongi Thach, 2016		Parm Viktor von Oheimb | Katharina C. M. von Oheimb	2023	Stylommatophora	Camaenidae	VN2019-025
http://id.bioseasia.org/u/0c1b65		IEBR_LS_017		3	dry shell (found empty)		Camaena onae Thach, 2016		Parm Viktor von Oheimb | Katharina C. M. von Oheimb	2023	Stylommatophora	Camaenidae	VN2019-035
http://id.bioseasia.org/u/0c1b66		IEBR_LS_018		2	dry shell (found empty)		Camaena sp. A		Parm Viktor von Oheimb | Katharina C. M. von Oheimb	2023	Stylommatophora	Camaenidae	VN2019-035
http://id.bioseasia.org/u/0c1b67		IEBR_LS_019		1	dry shell (found empty)		Camaena vanbuensis Smith, 1896		Parm Viktor von Oheimb | Katharina C. M. von Oheimb	2023	Stylommatophora	Camaenidae	VN2019-024
http://id.bioseasia.org/u/0c1b68		IEBR_LS_020		1	dry shell (found empty)		Ganesella oxytropis (Möllendorff, 1901)		Parm Viktor von Oheimb | Katharina C. M. von Oheimb	2023	Stylommatophora	Camaenidae	VN2019-012
http://id.bioseasia.org/u/0c1b69		IEBR_LS_021		2	dry shell (found empty)		Ganesella oxytropis (Möllendorff, 1901)		Parm Viktor von Oheimb | Katharina C. M. von Oheimb	2023	Stylommatophora	Camaenidae	VN2019-003
http://id.bioseasia.org/u/0c1b6a		IEBR_LS_022		2	dry shell (found empty)		Kaliella sp. B		Parm Viktor von Oheimb | Katharina C. M. von Oheimb	2023	Stylommatophora	Chronidae	VN2019-014
http://id.bioseasia.org/u/0c1b6b		IEBR_LS_023		2	dry shell (found empty)		Euryauchenia fischeri reticulata (Nordsieck, 2002)		Parm Viktor von Oheimb | Katharina C. M. von Oheimb	2023	Stylommatophora	Clausiliidae	VN2019-010
http://id.bioseasia.org/u/0c1b6c		IEBR_LS_024		3	dry shell (soft body dried/removed)		Megalauchenia proctostoma forceps (Loosjes & Loosjes-van Bemmel, 1973)		Parm Viktor von Oheimb | Katharina C. M. von Oheimb	2023	Stylommatophora	Clausiliidae	VN2019-035	rock
http://id.bioseasia.org/u/0c1b6d		IEBR_LS_025		1	dry shell (soft body dried/removed)		Megalauchenia proctostoma proctostoma (Mabille, 1889)		Parm Viktor von Oheimb | Katharina C. M. von Oheimb	2023	Stylommatophora	Clausiliidae	VN2019-014	rock
http://id.bioseasia.org/u/0c1b6e		IEBR_LS_026		3	dry shell (soft body dried/removed)		Oospira miranda (Loosjes & Loosjes-van Bemmel, 1973)		Parm Viktor von Oheimb | Katharina C. M. von Oheimb	2023	Stylommatophora	Clausiliidae	VN2019-005
http://id.bioseasia.org/u/0c1b6f		IEBR_LS_027		1	dry shell (found empty)		Oospira vanbuensis (Bavay & Dautzenberg, 1899)		Parm Viktor von Oheimb | Katharina C. M. von Oheimb	2023	Stylommatophora	Clausiliidae	VN2019-035
http://id.bioseasia.org/u/0c1b70		IEBR_LS_028		2	dry shell (soft body dried/removed)		Oospira vanbuensis (Bavay & Dautzenberg, 1899)		Parm Viktor von Oheimb | Katharina C. M. von Oheimb	2023	Stylommatophora	Clausiliidae	VN2019-008	vegetation
http://id.bioseasia.org/u/0c1b71		IEBR_LS_029		1	dry shell (found empty)		Phaedusa dichroa (Bavay & Dautzenberg, 1899)		Parm Viktor von Oheimb | Katharina C. M. von Oheimb	2023	Stylommatophora	Clausiliidae	VN2019-036
http://id.bioseasia.org/u/0c1b72		IEBR_LS_030		2	dry shell (soft body dried/removed)		Phaedusa dichroa (Bavay & Dautzenberg, 1899)		Parm Viktor von Oheimb | Katharina C. M. von Oheimb	2023	Stylommatophora	Clausiliidae	VN2019-013
http://id.bioseasia.org/u/0c1b73		IEBR_LS_031		1	dry shell (found empty)		Phaedusa lypra (Mabille, 1887)		Parm Viktor von Oheimb | Katharina C. M. von Oheimb	2023	Stylommatophora	Clausiliidae	VN2019-036
http://id.bioseasia.org/u/0c1b74		IEBR_LS_032		3	dry shell (soft body dried/removed)		Phaedusa stenothyra Möllendorff, 1901		Parm Viktor von Oheimb | Katharina C. M. von Oheimb	2023	Stylommatophora	Clausiliidae	VN2019-014	vegetation
http://id.bioseasia.org/u/0c1b75		IEBR_LS_033		1	dry shell (found empty)		Cyclophorus cucphuongensis Oheimb, 2019		Parm Viktor von Oheimb | Katharina C. M. von Oheimb	2023	Architaenioglossa	Cyclophoridae	VN2019-017
http://id.bioseasia.org/u/0c1b76		IEBR_LS_034		2	dry shell (found empty)		Cyclophorus cucphuongensis Oheimb, 2019		Parm Viktor von Oheimb | Katharina C. M. von Oheimb	2023	Architaenioglossa	Cyclophoridae	VN2019-025
http://id.bioseasia.org/u/0c1b77		IEBR_LS_035		1	dry shell (found empty)		Cyclophorus sp. (lineage 01 sensu Oheimb et al. 2018)		Parm Viktor von Oheimb | Katharina C. M. von Oheimb	2023	Architaenioglossa	Cyclophoridae	VN2019-005
http://id.bioseasia.org/u/0c1b78		IEBR_LS_036		2	dry shell (found empty)		Cyclophorus sp. (lineage 01 sensu Oheimb et al. 2018)		Parm Viktor von Oheimb | Katharina C. M. von Oheimb	2023	Architaenioglossa	Cyclophoridae	VN2019-017
http://id.bioseasia.org/u/0c1b79		IEBR_LS_037		3	dry shell (found empty)		Cyclophorus sp. (lineage 08 sensu Oheimb et al. 2018)		Parm Viktor von Oheimb | Katharina C. M. von Oheimb	2023	Architaenioglossa	Cyclophoridae	VN2019-018
http://id.bioseasia.org/u/0c1b7a		IEBR_LS_038		2	dry shell (found empty)		Cyclotus danieli (Morlet, 1886)		Parm Viktor von Oheimb | Katharina C. M. von Oheimb	2023	Architaenioglossa	Cyclophoridae	VN2019-010
http://id.bioseasia.org/u/0c1b7b		IEBR_LS_039		1	dry shell (found empty)		Cyclotus danieli (Morlet, 1886)		Parm Viktor von Oheimb | Katharina C. M. von Oheimb	2023	Architaenioglossa	Cyclophoridae	VN2019-026
http://id.bioseasia.org/u/0c1b7c		IEBR_LS_040		3	dry shell (found empty)		Dicharax depressus (Bavay & Dautzenberg, 1912)		Parm Viktor von Oheimb | Katharina C. M. von Oheimb	2023	Architaenioglossa	Cyclophoridae	VN2019-014
http://id.bioseasia.org/u/0c1b7d		IEBR_LS_041		1	dry shell (found empty)		Dioryx messageri (Bavay & Dautzenberg, 1900)		Parm Viktor von Oheimb | Katharina C. M. von Oheimb	2023	Architaenioglossa	Cyclophoridae	VN2019-003
http://id.bioseasia.org/u/0c1b7e		IEBR_LS_042		1	dry shell (found empty)		Dioryx messageri (Bavay & Dautzenberg, 1900)		Parm Viktor von Oheimb | Katharina C. M. von Oheimb	2023	Architaenioglossa	Cyclophoridae	VN2019-018
http://id.bioseasia.org/u/0c1b7f		IEBR_LS_043		1	dry shell (found empty)		Dioryx messageri (Bavay & Dautzenberg, 1900)		Parm Viktor von Oheimb | Katharina C. M. von Oheimb	2023	Architaenioglossa	Cyclophoridae	VN2019-024
http://id.bioseasia.org/u/0c1b80		IEBR_LS_044		1	dry shell (found empty)		Lagocheilus hypselospirus Möllendorff, 1901		Parm Viktor von Oheimb | Katharina C. M. von Oheimb	2023	Architaenioglossa	Cyclophoridae	VN2019-003
http://id.bioseasia.org/u/0c1b81		IEBR_LS_045		3	dry shell (found empty)		Rhiostoma morleti Dautzenberg & Fischer, 1906		Parm Viktor von Oheimb | Katharina C. M. von Oheimb	2023	Architaenioglossa	Cyclophoridae	VN2019-036
http://id.bioseasia.org/u/0c1b82		IEBR_LS_046		3	dry shell (found empty)		Scabrina sp. A		Parm Viktor von Oheimb | Katharina C. M. von Oheimb	2023	Architaenioglossa	Cyclophoridae	VN2019-008
http://id.bioseasia.org/u/0c1b83		IEBR_LS_047		3	dry shell (found empty)		Diplommatina debilis Bavay & Dautzenberg, 1904		Parm Viktor von Oheimb | Katharina C. M. von Oheimb	2023	Architaenioglossa	Diplommatinidae	VN2019-008
http://id.bioseasia.org/u/0c1b84		IEBR_LS_048		3	dry shell (found empty)		Diplommatina tonkiniana Jaeckel, 1950		Parm Viktor von Oheimb | Katharina C. M. von Oheimb	2023	Architaenioglossa	Diplommatinidae	VN2019-008
http://id.bioseasia.org/u/0c1b85		IEBR_LS_049		1	dry shell (found empty)		Chalepotaxis infantilis (Gredler, 1881)		Parm Viktor von Oheimb | Katharina C. M. von Oheimb	2023	Stylommatophora	Helicarionidae	VN2019-014
http://id.bioseasia.org/u/0c1b86		IEBR_LS_050		3	dry shell (found empty)		Aphanoconia hungerfordiana tonkinensis Möllendorff, 1909		Parm Viktor von Oheimb | Katharina C. M. von Oheimb	2023	Cycloneritida	Helicinidae	VN2019-008
http://id.bioseasia.org/u/0c1b87		IEBR_LS_051		2	dry shell (found empty)		Geotrochatella insignis Dautzenberg, 1896		Parm Viktor von Oheimb | Katharina C. M. von Oheimb	2023	Cycloneritida	Helicinidae	VN2019-024
http://id.bioseasia.org/u/0c1b88		IEBR_LS_052		1	dry shell (found empty)		Geotrochatella insignis Dautzenberg, 1896		Parm Viktor von Oheimb | Katharina C. M. von Oheimb	2023	Cycloneritida	Helicinidae	VN2019-032
http://id.bioseasia.org/u/0c1b89		IEBR_LS_053		2	dry shell (found empty)		Georissa sp. vi-4 sensu Vermeulen & Maassen 2003		Parm Viktor von Oheimb | Katharina C. M. von Oheimb	2023	Cycloneritida	Hydrocenidae	VN2019-003
http://id.bioseasia.org/u/0c1b8a		IEBR_LS_054		1	dry shell (found empty)		Pollicaria rochebruni (Mabille, 1887)		Parm Viktor von Oheimb | Katharina C. M. von Oheimb	2023	Architaenioglossa	Pollicariidae	VN2019-017
http://id.bioseasia.org/u/0c1b8b		IEBR_LS_055		2	dry shell (found empty)		Pollicaria rochebruni (Mabille, 1887)		Parm Viktor von Oheimb | Katharina C. M. von Oheimb	2023	Architaenioglossa	Pollicariidae	VN2019-036
http://id.bioseasia.org/u/0c1b8c		IEBR_LS_056		1	dry shell (found empty)		Pupina solidula Möllendorff, 1901		Parm Viktor von Oheimb | Katharina C. M. von Oheimb	2023	Architaenioglossa	Pupinidae	VN2019-008
http://id.bioseasia.org/u/0c1b8d		IEBR_LS_057		1	dry shell (found empty)		Vargapupa oharai Páll-Gergely, 2015		Parm Viktor von Oheimb | Katharina C. M. von Oheimb	2023	Architaenioglossa	Pupinidae	VN2019-017
http://id.bioseasia.org/u/0c1b8e		IEBR_LS_058		1	dry shell (found empty)		Vargapupa oharai Páll-Gergely, 2015		Parm Viktor von Oheimb | Katharina C. M. von Oheimb	2023	Architaenioglossa	Pupinidae	VN2019-035
http://id.bioseasia.org/u/0c1b8f		IEBR_LS_059		3	dry shell (found empty)		Haploptychius diespiter (Mabille, 1887)		Parm Viktor von Oheimb | Katharina C. M. von Oheimb	2023	Stylommatophora	Streptaxidae	VN2019-008
http://id.bioseasia.org/u/0c1b90		IEBR_LS_060		1	dry shell (found empty)		Trochomorpha paviei (Morlet, 1885)		Parm Viktor von Oheimb | Katharina C. M. von Oheimb	2023	Stylommatophora	Trochomorphidae	VN2019-008
http://id.bioseasia.org/u/0c1b91		IEBR_LS_061		1	dry shell (found empty)		Trochomorpha paviei (Morlet, 1885)		Parm Viktor von Oheimb | Katharina C. M. von Oheimb	2023	Stylommatophora	Trochomorphidae	VN2019-014
http://id.bioseasia.org/u/0c1b92		IEBR_LS_062		1	dry shell (found empty)		Trochomorpha paviei (Morlet, 1885)		Parm Viktor von Oheimb | Katharina C. M. von Oheimb	2023	Stylommatophora	Trochomorphidae	VN2019-035
http://id.bioseasia.org/u/0c1b93		IEBR_LS_063		1	dry shell (soft body dried/removed)		Microcystina sp. E		Parm Viktor von Oheimb | Katharina C. M. von Oheimb	2023	Stylommatophora	Ariophantidae	VN2019-018	rock
http://id.bioseasia.org/u/0c1b94		IEBR_LS_064		1	dry shell (found empty)		Neocepolis merarcha (Mabille, 1888)		Parm Viktor von Oheimb | Katharina C. M. von Oheimb	2023	Stylommatophora	Camaenidae	VN2019-025
http://id.bioseasia.org/u/0c1b95		IEBR_LS_065		1	dry shell (found empty)		Neocepolis merarcha (Mabille, 1888)		Parm Viktor von Oheimb | Katharina C. M. von Oheimb	2023	Stylommatophora	Camaenidae	VN2019-028
http://id.bioseasia.org/u/0c1b96		IEBR_LS_066		1	dry shell (found empty)		Pseudobuliminus franzhuberi Thach, 2018		Parm Viktor von Oheimb | Katharina C. M. von Oheimb	2023	Stylommatophora	Camaenidae	VN2019-003
http://id.bioseasia.org/u/0c1b97		IEBR_LS_067		1	dry shell (soft body dried/removed)		Pseudobuliminus franzhuberi Thach, 2018		Parm Viktor von Oheimb | Katharina C. M. von Oheimb	2023	Stylommatophora	Camaenidae	VN2019-028	vegetation
http://id.bioseasia.org/u/0c1b98		IEBR_LS_068		3	dry shell (soft body dried/removed)		Cyclophorus paracucphuongensis Oheimb, 2019		Parm Viktor von Oheimb | Katharina C. M. von Oheimb	2023	Architaenioglossa	Cyclophoridae	VN2019-005	ground
http://id.bioseasia.org/u/0c1b99		IEBR_LS_069		1	dry shell (soft body dried/removed)		Dioryx dongiensis Varga, 1972		Parm Viktor von Oheimb | Katharina C. M. von Oheimb	2023	Architaenioglossa	Cyclophoridae	VN2019-027	vegetation
http://id.bioseasia.org/u/0c1b9a		IEBR_LS_070		2	dry shell (soft body dried/removed)		Dioryx dongiensis Varga, 1972		Parm Viktor von Oheimb | Katharina C. M. von Oheimb	2023	Architaenioglossa	Cyclophoridae	VN2019-009	vegetation
http://id.bioseasia.org/u/0c1b9b		IEBR_LS_071		2	dry shell (found empty)		Lagocheilus sp. A		Parm Viktor von Oheimb | Katharina C. M. von Oheimb	2023	Architaenioglossa	Cyclophoridae	VN2019-008
http://id.bioseasia.org/u/0c1b9c		IEBR_LS_072		3	dry shell (soft body dried/removed)		Pincerna mouhoti (Pfeiffer, 1863)		Parm Viktor von Oheimb | Katharina C. M. von Oheimb	2023	Architaenioglossa	Cyclophoridae	VN2019-025	vegetation
http://id.bioseasia.org/u/0c1b9d		IEBR_LS_073		3	dry shell (found empty)		Scabrina sp. B		Parm Viktor von Oheimb | Katharina C. M. von Oheimb	2023	Architaenioglossa	Cyclophoridae	VN2019-035
http://id.bioseasia.org/u/0c1b9e		IEBR_LS_074		3	dry shell (soft body dried/removed)		Diplommatina scolops Möllendorff, 1901		Parm Viktor von Oheimb | Katharina C. M. von Oheimb	2023	Architaenioglossa	Diplommatinidae	VN2019-018	rock
http://id.bioseasia.org/u/0c1b9f		IEBR_LS_075		1	dry shell (soft body dried/removed)		Diplommatina sp. vi-a2 sensu Vermeulen & Maassen 2003		Parm Viktor von Oheimb | Katharina C. M. von Oheimb	2023	Architaenioglossa	Diplommatinidae	VN2019-011
http://id.bioseasia.org/u/0c1ba0		IEBR_LS_076		3	dry shell (soft body dried/removed)		Diplommatina sp. vi-a3 sensu Vermeulen & Maassen 2003		Parm Viktor von Oheimb | Katharina C. M. von Oheimb	2023	Architaenioglossa	Diplommatinidae	VN2019-025	soil
http://id.bioseasia.org/u/0c1ba1		IEBR_LS_077		2	dry shell (soft body dried/removed)		Macrochlamys douvillei Dautzenberg & Fischer, 1906		Parm Viktor von Oheimb | Katharina C. M. von Oheimb	2023	Stylommatophora	Ariophantidae	VN2019-036	vegetation
http://id.bioseasia.org/u/0c1ba2		IEBR_LS_078		1	dry shell (found empty)		Macrochlamys douvillei Dautzenberg & Fischer, 1906		Parm Viktor von Oheimb | Katharina C. M. von Oheimb	2023	Stylommatophora	Ariophantidae	VN2019-036
http://id.bioseasia.org/u/0c1ba3		IEBR_LS_079		1	dry shell (found empty)		Macrochlamys despecta (Mabille, 1887)		Parm Viktor von Oheimb | Katharina C. M. von Oheimb	2023	Stylommatophora	Ariophantidae	VN2019-010
http://id.bioseasia.org/u/0c1ba4		IEBR_LS_080		1	dry shell (found empty)		Macrochlamys despecta (Mabille, 1887)		Parm Viktor von Oheimb | Katharina C. M. von Oheimb	2023	Stylommatophora	Ariophantidae	VN2019-025
http://id.bioseasia.org/u/0c1ba5		IEBR_LS_081		1	dry shell (soft body dried/removed)		Pupina anceyi Bavay & Dautzenberg, 1899		Parm Viktor von Oheimb | Katharina C. M. von Oheimb	2023	Architaenioglossa	Pupinidae	VN2019-036	rock
http://id.bioseasia.org/u/0c1ba6		IEBR_LS_082		2	dry shell (soft body dried/removed)		Pupina solidula Möllendorff, 1901		Parm Viktor von Oheimb | Katharina C. M. von Oheimb	2023	Architaenioglossa	Pupinidae	VN2019-008	vegetation
http://id.bioseasia.org/u/0c1ba7		IEBR_LS_083		1	dry shell (soft body dried/removed)		Macrochlamys despecta (Mabille, 1887)		Parm Viktor von Oheimb | Katharina C. M. von Oheimb	2023	Stylommatophora	Ariophantidae	VN2019-024	vegetation
http://id.bioseasia.org/u/0c1ba8		IEBR_LS_084		1	dry shell (soft body dried/removed)		Trochomorpha saigonensis (Crosse, 1867)		Parm Viktor von Oheimb | Katharina C. M. von Oheimb	2023	Stylommatophora	Trochomorphidae	VN2019-013
http://id.bioseasia.org/u/0c1ba9		IEBR_LS_085		1	dry shell (found empty)		Gudeodiscus messageri raheemi Páll-Gergely & Hunyadi, 2015		Parm Viktor von Oheimb | Katharina C. M. von Oheimb	2023	Stylommatophora	Plectopylidae	VN2019-025
http://coll.mfn-berlin.de/u/0cd55d		ZMB.Moll 250152		1	whole animal (75% denatured ethanol) | tissue (96% ethanol, frozen)		Megaustenia messageri (Bavay & Dautzenberg, 1909)		Parm Viktor von Oheimb | Katharina C. M. von Oheimb	2023	Stylommatophora	Ariophantidae	VN2019-022			https://zenodo.org/records/14339325/files/coll.mfn-berlin.de_u_0cd55d__ZMB.Moll250152__alive_1.jpg | https://zenodo.org/records/14339325/files/coll.mfn-berlin.de_u_0cd55d__ZMB.Moll250152__alive_2.jpg | https://zenodo.org/records/14339325/files/coll.mfn-berlin.de_u_0cd55d__ZMB.Moll250152__alive_3.jpg | https://zenodo.org/records/14339325/files/coll.mfn-berlin.de_u_0cd55d__ZMB.Moll250152__alive_4.j…
http://coll.mfn-berlin.de/u/0c83a3		ZMB.Moll 250153		1	whole animal (75% denatured ethanol)	juvenile	Megaustenia fragile (Möllendorff, 1901)		Parm Viktor von Oheimb | Katharina C. M. von Oheimb	2023	Stylommatophora	Ariophantidae	VN2019-019			https://zenodo.org/records/14339325/files/coll.mfn-berlin.de_u_0c83a3__ZMB.Moll250153__alive_1.jpg | https://zenodo.org/records/14339325/files/coll.mfn-berlin.de_u_0c83a3__ZMB.Moll250153__alive_2.jpg | https://zenodo.org/records/14339325/files/coll.mfn-berlin.de_u_0c83a3__ZMB.Moll250153__alive_3.jpg | https://zenodo.org/records/14339325/files/coll.mfn-berlin.de_u_0c83a3__ZMB.Moll250153__alive_4.j…
http://coll.mfn-berlin.de/u/0c838c		ZMB.Moll 250154		1	whole animal (75% denatured ethanol) | tissue (96% ethanol, frozen)		Megaustenia fragile (Möllendorff, 1901)		Parm Viktor von Oheimb | Katharina C. M. von Oheimb	2023	Stylommatophora	Ariophantidae	VN2019-011			https://zenodo.org/records/14339325/files/coll.mfn-berlin.de_u_0c838c__ZMB.Moll250154__alive_1.jpg | https://zenodo.org/records/14339325/files/coll.mfn-berlin.de_u_0c838c__ZMB.Moll250154__alive_2.jpg
http://coll.mfn-berlin.de/u/0c8169		ZMB.Moll 250155		1	whole animal (75% denatured ethanol)	juvenile	Megaustenia messageri (Bavay & Dautzenberg, 1909)		Parm Viktor von Oheimb | Katharina C. M. von Oheimb	2023	Stylommatophora	Ariophantidae	VN2019-022
http://coll.mfn-berlin.de/u/09b71a		ZMB.Moll 265801		1	whole animal (75% denatured ethanol) | tissue (96% ethanol, frozen)		gen. inc. sp. C		Parm Viktor von Oheimb | Katharina C. M. von Oheimb	2023	Systellommatophora	Veronicellidae	VN2019-023			https://zenodo.org/records/14339301/files/coll.mfn-berlin.de_u_09b71a__ZMB.Moll265801__alive_1.jpg | https://zenodo.org/records/14339301/files/coll.mfn-berlin.de_u_09b71a__ZMB.Moll265801__alive_2.jpg | https://zenodo.org/records/14339301/files/coll.mfn-berlin.de_u_09b71a__ZMB.Moll265801__alive_3.jpg | https://zenodo.org/records/14339301/files/coll.mfn-berlin.de_u_09b71a__ZMB.Moll265801__alive_4.j…
http://coll.mfn-berlin.de/u/09883b		ZMB.Moll 265817		1	whole animal (75% denatured ethanol) | tissue (96% ethanol, frozen)		gen. inc. sp. B		Parm Viktor von Oheimb | Katharina C. M. von Oheimb	2023	Systellommatophora	Veronicellidae	VN2019-003	rock		https://zenodo.org/records/14339301/files/coll.mfn-berlin.de_u_09883b__ZMB.Moll265817__alive_1.jpg | https://zenodo.org/records/14339301/files/coll.mfn-berlin.de_u_09883b__ZMB.Moll265817__alive_2.jpg | https://zenodo.org/records/14339301/files/coll.mfn-berlin.de_u_09883b__ZMB.Moll265817__alive_3.jpg
http://coll.mfn-berlin.de/u/09877d		ZMB.Moll 265848		1	whole animal (75% denatured ethanol) | tissue (96% ethanol, frozen)		gen. inc. sp. A		Parm Viktor von Oheimb | Katharina C. M. von Oheimb	2023	Systellommatophora	Veronicellidae	VN2019-001	ground
http://coll.mfn-berlin.de/u/099abd		ZMB.Moll 265904		1	whole animal (75% denatured ethanol)	juvenile	Atopos sp. A		Parm Viktor von Oheimb | Katharina C. M. von Oheimb	2023	Systellommatophora	Rathouisiidae	VN2019-026
http://coll.mfn-berlin.de/u/099bc8		ZMB.Moll 266078		1	whole animal (75% denatured ethanol) | tissue (96% ethanol, frozen)		Atopos sp. A		Parm Viktor von Oheimb | Katharina C. M. von Oheimb	2023	Systellommatophora	Rathouisiidae	VN2019-025	rock		https://zenodo.org/records/14339301/files/coll.mfn-berlin.de_u_099bc8__ZMB.Moll266078__alive_1.jpg | https://zenodo.org/records/14339301/files/coll.mfn-berlin.de_u_099bc8__ZMB.Moll266078__alive_2.jpg | https://zenodo.org/records/14339301/files/coll.mfn-berlin.de_u_099bc8__ZMB.Moll266078__alive_3.jpg | https://zenodo.org/records/14339301/files/coll.mfn-berlin.de_u_099bc8__ZMB.Moll266078__alive_4.j…
http://coll.mfn-berlin.de/u/09a60e		ZMB.Moll 266100		1	whole animal (75% denatured ethanol) | tissue (96% ethanol, frozen)		gen. inc. sp. B		Parm Viktor von Oheimb | Katharina C. M. von Oheimb	2023	Systellommatophora	Veronicellidae	VN2019-022			https://zenodo.org/records/14339301/files/coll.mfn-berlin.de_u_09a60e__ZMB.Moll266100__alive.jpg
http://coll.mfn-berlin.de/u/0c8467		ZMB.Moll 269876		1	whole animal (75% denatured ethanol) | tissue (96% ethanol, frozen)		Amphidromus roseolabiatus Fulton, 1896		Nhuong Van Do | Thuy Dieu Dinh | Sang Duc Do | Tung Thanh Nguyen | Anh Hung Le | Arthur E. Bogan | Tu Van Do	2024	Stylommatophora	Camaenidae	VN2019-020			https://zenodo.org/records/14339336/files/coll.mfn-berlin.de_u_0c8467__ZMB.Moll269876__alive_1.jpg | https://zenodo.org/records/14339336/files/coll.mfn-berlin.de_u_0c8467__ZMB.Moll269876__alive_2.jpg | https://zenodo.org/records/14339336/files/coll.mfn-berlin.de_u_0c8467__ZMB.Moll269876__alive_3.jpg | https://zenodo.org/records/14339336/files/coll.mfn-berlin.de_u_0c8467__ZMB.Moll269876__alive_4.j…
http://coll.mfn-berlin.de/u/89b619		ZMB.Moll 269883		1	dry shell (found empty)		Amphidromus roseolabiatus Fulton, 1896		Parm Viktor von Oheimb | Katharina C. M. von Oheimb	2024	Stylommatophora	Camaenidae	VN2019-020
http://coll.mfn-berlin.de/u/0c8295		ZMB.Moll 269896		1	dry shell (found empty)		Amphidromus roseolabiatus Fulton, 1896		Parm Viktor von Oheimb | Katharina C. M. von Oheimb	2024	Stylommatophora	Camaenidae	VN2019-009
http://coll.mfn-berlin.de/u/0c81ca		ZMB.Moll 269903		1	dry shell (found empty)		Amphidromus roseolabiatus Fulton, 1896		Parm Viktor von Oheimb | Katharina C. M. von Oheimb	2024	Stylommatophora	Camaenidae	VN2019-036
http://coll.mfn-berlin.de/u/0cd697		ZMB.Moll 269905		1	dry shell (found empty)	juvenile	Amphidromus roseolabiatus Fulton, 1896		Parm Viktor von Oheimb | Katharina C. M. von Oheimb	2024	Stylommatophora	Camaenidae	VN2019-018
http://coll.mfn-berlin.de/u/0c81fa		ZMB.Moll 269911		1	dry shell (found empty)		Amphidromus roseolabiatus Fulton, 1896		Parm Viktor von Oheimb | Katharina C. M. von Oheimb	2024	Stylommatophora	Camaenidae	VN2019-020
http://coll.mfn-berlin.de/u/0c835d		ZMB.Moll 269914		1	dry shell (found empty)	juvenile	Amphidromus roseolabiatus Fulton, 1896		Parm Viktor von Oheimb | Katharina C. M. von Oheimb	2024	Stylommatophora	Camaenidae	VN2019-027
http://coll.mfn-berlin.de/u/0c83d2		ZMB.Moll 269968		1	whole animal (75% denatured ethanol) | tissue (96% ethanol, frozen)		Amphidromus roseolabiatus Fulton, 1896		Parm Viktor von Oheimb | Katharina C. M. von Oheimb	2024	Stylommatophora	Camaenidae	VN2019-020			https://zenodo.org/records/14339336/files/coll.mfn-berlin.de_u_0c83d2__ZMB.Moll269968__alive_1.jpg | https://zenodo.org/records/14339336/files/coll.mfn-berlin.de_u_0c83d2__ZMB.Moll269968__alive_2.jpg | https://zenodo.org/records/14339336/files/coll.mfn-berlin.de_u_0c83d2__ZMB.Moll269968__alive_3.jpg
http://coll.mfn-berlin.de/u/0cdac8		ZMB.Moll 269969		1	dry shell (found empty)		Amphidromus roseolabiatus Fulton, 1896		Parm Viktor von Oheimb | Katharina C. M. von Oheimb	2024	Stylommatophora	Camaenidae	VN2019-032
http://coll.mfn-berlin.de/u/0cc905		ZMB.Moll 269972		1	dry shell (found empty)	juvenile	Amphidromus roseolabiatus Fulton, 1896		Parm Viktor von Oheimb | Katharina C. M. von Oheimb	2024	Stylommatophora	Camaenidae	VN2019-035
http://coll.mfn-berlin.de/u/0cd32c		ZMB.Moll 269973		1	dry shell (found empty)		Amphidromus roseolabiatus Fulton, 1896		Parm Viktor von Oheimb | Katharina C. M. von Oheimb	2024	Stylommatophora	Camaenidae	VN2019-017
http://coll.mfn-berlin.de/u/0c822d		ZMB.Moll 269974		2	whole animal (75% denatured ethanol)		Amphidromus roseolabiatus Fulton, 1896		Parm Viktor von Oheimb | Katharina C. M. von Oheimb	2024	Stylommatophora	Camaenidae	VN2019-020
http://coll.mfn-berlin.de/u/0cd673	http://coll.mfn-berlin.de/u/066a02	ZMB.Moll 273223-1	ZMB.Moll 273223	1	whole animal (75% denatured ethanol) | tissue (96% ethanol, frozen)		Meghimatium pictum (Stoliczka, 1873)		Parm Viktor von Oheimb | Katharina C. M. von Oheimb	2023	Stylommatophora	Philomycidae	VN2019-024	ground
	http://coll.mfn-berlin.de/u/066a02		ZMB.Moll 273223	16	whole animal (75% denatured ethanol)		Meghimatium pictum (Stoliczka, 1873)		Parm Viktor von Oheimb | Katharina C. M. von Oheimb	2023	Stylommatophora	Philomycidae	VN2019-024	ground
http://coll.mfn-berlin.de/u/0c8707		ZMB.Moll 290137		4	dry shell (found empty)		Allopeas clavulinum (Potiez & Michaud, 1838)		Parm Viktor von Oheimb | Katharina C. M. von Oheimb	2023	Stylommatophora	Achatinidae	VN2019-008
http://coll.mfn-berlin.de/u/0c826f		ZMB.Moll 290138		1	whole animal (75% denatured ethanol)		Allopeas clavulinum (Potiez & Michaud, 1838)		Parm Viktor von Oheimb | Katharina C. M. von Oheimb	2023	Stylommatophora	Achatinidae	VN2019-035	vegetation
http://coll.mfn-berlin.de/u/0c81af		ZMB.Moll 290139		5	dry shell (found empty)	juvenile	Allopeas gracile (Hutton, 1834)		Parm Viktor von Oheimb | Katharina C. M. von Oheimb	2023	Stylommatophora	Achatinidae	VN2019-003
http://coll.mfn-berlin.de/u/0c8491		ZMB.Moll 290140		16	dry shell (found empty)	juvenile	Allopeas gracile (Hutton, 1834)		Parm Viktor von Oheimb | Katharina C. M. von Oheimb	2023	Stylommatophora	Achatinidae	VN2019-008
http://coll.mfn-berlin.de/u/0c8172		ZMB.Moll 290141		19	dry shell (found empty)	juvenile	Allopeas gracile (Hutton, 1834)		Parm Viktor von Oheimb | Katharina C. M. von Oheimb	2023	Stylommatophora	Achatinidae	VN2019-014
http://coll.mfn-berlin.de/u/0c8698		ZMB.Moll 290142		1	dry shell (found empty)		Curvella sp. vi-1 sensu Vermeulen & Maassen 2003		Parm Viktor von Oheimb | Katharina C. M. von Oheimb	2023	Stylommatophora	Achatinidae	VN2019-008
http://coll.mfn-berlin.de/u/0c82ec		ZMB.Moll 290143		1	whole animal (75% denatured ethanol)	juvenile	Paropeas achatinaceum (Pfeiffer, 1846)	cf.	Parm Viktor von Oheimb | Katharina C. M. von Oheimb	2023	Stylommatophora	Achatinidae	VN2019-008	soil
http://coll.mfn-berlin.de/u/0c86dc		ZMB.Moll 290144a		1	whole animal (75% denatured ethanol)	juvenile	Paropeas achatinaceum (Pfeiffer, 1846)	cf.	Parm Viktor von Oheimb | Katharina C. M. von Oheimb	2023	Stylommatophora	Achatinidae	VN2019-014	rock
http://coll.mfn-berlin.de/u/0cd2d1	http://coll.mfn-berlin.de/u/0cd319	ZMB.Moll 290144b-1	ZMB.Moll 290144b	1	dry shell (found empty)		Paropeas achatinaceum (Pfeiffer, 1846)		Parm Viktor von Oheimb | Katharina C. M. von Oheimb	2023	Stylommatophora	Achatinidae	VN2019-014
	http://coll.mfn-berlin.de/u/0cd319		ZMB.Moll 290144b	1	dry shell (found empty)		Paropeas achatinaceum (Pfeiffer, 1846)		Parm Viktor von Oheimb | Katharina C. M. von Oheimb	2023	Stylommatophora	Achatinidae	VN2019-014
http://coll.mfn-berlin.de/u/0c86f9		ZMB.Moll 290145		1	dry shell (found empty)	juvenile	Prosopeas ventrosulum Bavay & Dautzenberg, 1909		Parm Viktor von Oheimb | Katharina C. M. von Oheimb	2023	Stylommatophora	Achatinidae	VN2019-010
http://coll.mfn-berlin.de/u/0c87a8		ZMB.Moll 290146a		2	whole animal (75% denatured ethanol)		Prosopeas ventrosulum Bavay & Dautzenberg, 1909		Parm Viktor von Oheimb | Katharina C. M. von Oheimb	2023	Stylommatophora	Achatinidae	VN2019-036	rock
http://coll.mfn-berlin.de/u/0cc562	http://coll.mfn-berlin.de/u/0c83c6	ZMB.Moll 290146b-1	ZMB.Moll 290146b	1	dry shell (found empty)		Prosopeas ventrosulum Bavay & Dautzenberg, 1909		Parm Viktor von Oheimb | Katharina C. M. von Oheimb	2023	Stylommatophora	Achatinidae	VN2019-036
	http://coll.mfn-berlin.de/u/0c83c6		ZMB.Moll 290146b	1	dry shell (found empty)		Prosopeas ventrosulum Bavay & Dautzenberg, 1909		Parm Viktor von Oheimb | Katharina C. M. von Oheimb	2023	Stylommatophora	Achatinidae	VN2019-036
http://coll.mfn-berlin.de/u/0c8483		ZMB.Moll 290147a		4	whole animal (75% denatured ethanol)		Dicharax depressus (Bavay & Dautzenberg, 1912)		Parm Viktor von Oheimb | Katharina C. M. von Oheimb	2023	Architaenioglossa	Cyclophoridae	VN2019-014	ground
http://coll.mfn-berlin.de/u/0cc952	http://coll.mfn-berlin.de/u/0c8284	ZMB.Moll 290147b-1	ZMB.Moll 290147b	1	whole animal (96% ethanol, frozen)		Dicharax depressus (Bavay & Dautzenberg, 1912)		Parm Viktor von Oheimb | Katharina C. M. von Oheimb	2023	Architaenioglossa	Cyclophoridae	VN2019-014	rock
	http://coll.mfn-berlin.de/u/0c8284		ZMB.Moll 290147b	11	whole animal (75% denatured ethanol)		Dicharax depressus (Bavay & Dautzenberg, 1912)		Parm Viktor von Oheimb | Katharina C. M. von Oheimb	2023	Architaenioglossa	Cyclophoridae	VN2019-014	rock
http://coll.mfn-berlin.de/u/0c818f	http://coll.mfn-berlin.de/u/0c87a2	ZMB.Moll 290147c-1	ZMB.Moll 290147c	1	whole animal (75% denatured ethanol)		Dicharax depressus (Bavay & Dautzenberg, 1912)		Parm Viktor von Oheimb | Katharina C. M. von Oheimb	2023	Architaenioglossa	Cyclophoridae	VN2019-014	vegetation
	http://coll.mfn-berlin.de/u/0c87a2		ZMB.Moll 290147c	3	whole animal (75% denatured ethanol)		Dicharax depressus (Bavay & Dautzenberg, 1912)		Parm Viktor von Oheimb | Katharina C. M. von Oheimb	2023	Architaenioglossa	Cyclophoridae	VN2019-014	vegetation
http://coll.mfn-berlin.de/u/0c831e		ZMB.Moll 290147d		3	dry shell (found empty)		Dicharax depressus (Bavay & Dautzenberg, 1912)		Parm Viktor von Oheimb | Katharina C. M. von Oheimb	2023	Architaenioglossa	Cyclophoridae	VN2019-014
http://coll.mfn-berlin.de/u/0c8471	http://coll.mfn-berlin.de/u/0c839b	ZMB.Moll 290148-1	ZMB.Moll 290148	1	whole animal (96% ethanol, frozen)		Dicharax depressus (Bavay & Dautzenberg, 1912)		Parm Viktor von Oheimb | Katharina C. M. von Oheimb	2023	Architaenioglossa	Cyclophoridae	VN2019-015
	http://coll.mfn-berlin.de/u/0c839b		ZMB.Moll 290148	4	whole animal (75% denatured ethanol)		Dicharax depressus (Bavay & Dautzenberg, 1912)		Parm Viktor von Oheimb | Katharina C. M. von Oheimb	2023	Architaenioglossa	Cyclophoridae	VN2019-015
http://coll.mfn-berlin.de/u/0cc91c		ZMB.Moll 290149a		1	whole animal (75% denatured ethanol)		Dioryx dongiensis Varga, 1972		Parm Viktor von Oheimb | Katharina C. M. von Oheimb	2023	Architaenioglossa	Cyclophoridae	VN2019-009	ground		https://zenodo.org/records/14339301/files/coll.mfn-berlin.de_u_0cc91c__ZMB.Moll290149a__alive_1.jpg | https://zenodo.org/records/14339301/files/coll.mfn-berlin.de_u_0cc91c__ZMB.Moll290149a__alive_2.jpg
http://coll.mfn-berlin.de/u/0c8414	http://coll.mfn-berlin.de/u/0cce40	ZMB.Moll 290149b-1	ZMB.Moll 290149b	1	whole animal (75% denatured ethanol)		Dioryx dongiensis Varga, 1972		Parm Viktor von Oheimb | Katharina C. M. von Oheimb	2023	Architaenioglossa	Cyclophoridae	VN2019-009	vegetation		https://zenodo.org/records/14339301/files/coll.mfn-berlin.de_u_0c8414__ZMB.Moll290149b-1__alive_1.jpg | https://zenodo.org/records/14339301/files/coll.mfn-berlin.de_u_0c8414__ZMB.Moll290149b-1__alive_2.jpg | https://zenodo.org/records/14339301/files/coll.mfn-berlin.de_u_0c8414__ZMB.Moll290149b-1__alive_3.jpg | https://zenodo.org/records/14339301/files/coll.mfn-berlin.de_u_0c8414__ZMB.Moll290149b-…
http://coll.mfn-berlin.de/u/0c8422	http://coll.mfn-berlin.de/u/0cce40	ZMB.Moll 290149b-2	ZMB.Moll 290149b	1	whole animal (75% denatured ethanol) | tissue (96% ethanol, frozen)		Dioryx dongiensis Varga, 1972		Parm Viktor von Oheimb | Katharina C. M. von Oheimb	2023	Architaenioglossa	Cyclophoridae	VN2019-009	vegetation
	http://coll.mfn-berlin.de/u/0cce40		ZMB.Moll 290149b	1	whole animal (75% denatured ethanol)		Dioryx dongiensis Varga, 1972		Parm Viktor von Oheimb | Katharina C. M. von Oheimb	2023	Architaenioglossa	Cyclophoridae	VN2019-009	vegetation
http://coll.mfn-berlin.de/u/0c82f7		ZMB.Moll 290150		2	whole animal (75% denatured ethanol)		Dioryx dongiensis Varga, 1972		Parm Viktor von Oheimb | Katharina C. M. von Oheimb	2023	Architaenioglossa	Cyclophoridae	VN2019-019
http://coll.mfn-berlin.de/u/0cc635		ZMB.Moll 290151		2	whole animal (75% denatured ethanol)		Dioryx dongiensis Varga, 1972		Parm Viktor von Oheimb | Katharina C. M. von Oheimb	2023	Architaenioglossa	Cyclophoridae	VN2019-025	vegetation
http://coll.mfn-berlin.de/u/0c82ff		ZMB.Moll 290152		1	whole animal (75% denatured ethanol)		Dioryx dongiensis Varga, 1972		Parm Viktor von Oheimb | Katharina C. M. von Oheimb	2023	Architaenioglossa	Cyclophoridae	VN2019-026
http://coll.mfn-berlin.de/u/0c82d0		ZMB.Moll 290153a		2	whole animal (75% denatured ethanol)		Dioryx dongiensis Varga, 1972		Parm Viktor von Oheimb | Katharina C. M. von Oheimb	2023	Architaenioglossa	Cyclophoridae	VN2019-027	ground
http://coll.mfn-berlin.de/u/0c8318	http://coll.mfn-berlin.de/u/0c8319	ZMB.Moll 290153b-1	ZMB.Moll 290153b	1	whole animal (75% denatured ethanol) | tissue (96% ethanol, frozen)		Dioryx dongiensis Varga, 1972		Parm Viktor von Oheimb | Katharina C. M. von Oheimb	2023	Architaenioglossa	Cyclophoridae	VN2019-027	vegetation
	http://coll.mfn-berlin.de/u/0c8319		ZMB.Moll 290153b	6	whole animal (75% denatured ethanol)		Dioryx dongiensis Varga, 1972		Parm Viktor von Oheimb | Katharina C. M. von Oheimb	2023	Architaenioglossa	Cyclophoridae	VN2019-027	vegetation
http://coll.mfn-berlin.de/u/0c83d3		ZMB.Moll 290154a		1	whole animal (75% denatured ethanol)		Dioryx dongiensis Varga, 1972		Parm Viktor von Oheimb | Katharina C. M. von Oheimb	2023	Architaenioglossa	Cyclophoridae	VN2019-028	rock
http://coll.mfn-berlin.de/u/0cd9e2		ZMB.Moll 290154b		3	whole animal (75% denatured ethanol)		Dioryx dongiensis Varga, 1972		Parm Viktor von Oheimb | Katharina C. M. von Oheimb	2023	Architaenioglossa	Cyclophoridae	VN2019-028	vegetation
http://coll.mfn-berlin.de/u/0c81b0	http://coll.mfn-berlin.de/u/0c8204	ZMB.Moll 290155-1	ZMB.Moll 290155	1	whole animal (75% denatured ethanol)		Dioryx messageri (Bavay & Dautzenberg, 1900)		Parm Viktor von Oheimb | Katharina C. M. von Oheimb	2023	Architaenioglossa	Cyclophoridae	VN2019-003	vegetation
http://coll.mfn-berlin.de/u/0c816c	http://coll.mfn-berlin.de/u/0c8204	ZMB.Moll 290155-2	ZMB.Moll 290155	1	whole animal (75% denatured ethanol)		Dioryx messageri (Bavay & Dautzenberg, 1900)		Parm Viktor von Oheimb | Katharina C. M. von Oheimb	2023	Architaenioglossa	Cyclophoridae	VN2019-003	vegetation
	http://coll.mfn-berlin.de/u/0c8204		ZMB.Moll 290155	6	whole animal (75% denatured ethanol)		Dioryx messageri (Bavay & Dautzenberg, 1900)		Parm Viktor von Oheimb | Katharina C. M. von Oheimb	2023	Architaenioglossa	Cyclophoridae	VN2019-003	vegetation
http://coll.mfn-berlin.de/u/0c83da	http://coll.mfn-berlin.de/u/0c83a9	ZMB.Moll 290156a-1	ZMB.Moll 290156a	1	whole animal (75% denatured ethanol)		Dioryx messageri (Bavay & Dautzenberg, 1900)		Parm Viktor von Oheimb | Katharina C. M. von Oheimb	2023	Architaenioglossa	Cyclophoridae	VN2019-005			https://zenodo.org/records/14339301/files/coll.mfn-berlin.de_u_0c83da__ZMB.Moll290156a-1__alive_1.jpg | https://zenodo.org/records/14339301/files/coll.mfn-berlin.de_u_0c83da__ZMB.Moll290156a-1__alive_2.jpg | https://zenodo.org/records/14339301/files/coll.mfn-berlin.de_u_0c83da__ZMB.Moll290156a-1__alive_3.jpg
	http://coll.mfn-berlin.de/u/0c83a9		ZMB.Moll 290156a	9	whole animal (75% denatured ethanol)		Dioryx messageri (Bavay & Dautzenberg, 1900)		Parm Viktor von Oheimb | Katharina C. M. von Oheimb	2023	Architaenioglossa	Cyclophoridae	VN2019-005
http://coll.mfn-berlin.de/u/0c8421		ZMB.Moll 290156b		1	dry shell (found empty)		Dioryx messageri (Bavay & Dautzenberg, 1900)		Parm Viktor von Oheimb | Katharina C. M. von Oheimb	2023	Architaenioglossa	Cyclophoridae	VN2019-005
http://coll.mfn-berlin.de/u/0c83b5	http://coll.mfn-berlin.de/u/0c8324	ZMB.Moll 290157-1	ZMB.Moll 290157	1	whole animal (75% denatured ethanol)		Dioryx messageri (Bavay & Dautzenberg, 1900)		Parm Viktor von Oheimb | Katharina C. M. von Oheimb	2023	Architaenioglossa	Cyclophoridae	VN2019-011			https://zenodo.org/records/14339301/files/coll.mfn-berlin.de_u_0c83b5__ZMB.Moll290157-1__alive_1.jpg | https://zenodo.org/records/14339301/files/coll.mfn-berlin.de_u_0c83b5__ZMB.Moll290157-1__alive_2.jpg
	http://coll.mfn-berlin.de/u/0c8324		ZMB.Moll 290157	2	whole animal (75% denatured ethanol)		Dioryx messageri (Bavay & Dautzenberg, 1900)		Parm Viktor von Oheimb | Katharina C. M. von Oheimb	2023	Architaenioglossa	Cyclophoridae	VN2019-011
http://coll.mfn-berlin.de/u/0c847c		ZMB.Moll 290158a		1	whole animal (75% denatured ethanol)		Dioryx messageri (Bavay & Dautzenberg, 1900)		Parm Viktor von Oheimb | Katharina C. M. von Oheimb	2023	Architaenioglossa	Cyclophoridae	VN2019-017	rock
http://coll.mfn-berlin.de/u/0c8294		ZMB.Moll 290158b		5	whole animal (75% denatured ethanol)		Dioryx messageri (Bavay & Dautzenberg, 1900)		Parm Viktor von Oheimb | Katharina C. M. von Oheimb	2023	Architaenioglossa	Cyclophoridae	VN2019-017	vegetation
http://coll.mfn-berlin.de/u/0c83cf		ZMB.Moll 290158c		3	dry shell (found empty)		Dioryx messageri (Bavay & Dautzenberg, 1900)		Parm Viktor von Oheimb | Katharina C. M. von Oheimb	2023	Architaenioglossa	Cyclophoridae	VN2019-017
http://coll.mfn-berlin.de/u/0c86e0		ZMB.Moll 290159		5	whole animal (75% denatured ethanol)		Dioryx messageri (Bavay & Dautzenberg, 1900)		Parm Viktor von Oheimb | Katharina C. M. von Oheimb	2023	Architaenioglossa	Cyclophoridae	VN2019-018	vegetation
http://coll.mfn-berlin.de/u/0c8316		ZMB.Moll 290160		2	whole animal (75% denatured ethanol)		Dioryx messageri (Bavay & Dautzenberg, 1900)		Parm Viktor von Oheimb | Katharina C. M. von Oheimb	2023	Architaenioglossa	Cyclophoridae	VN2019-019
http://coll.mfn-berlin.de/u/0c8462		ZMB.Moll 290161		22	whole animal (75% denatured ethanol)		Dioryx messageri (Bavay & Dautzenberg, 1900)		Parm Viktor von Oheimb | Katharina C. M. von Oheimb	2023	Architaenioglossa	Cyclophoridae	VN2019-024	vegetation
http://coll.mfn-berlin.de/u/0cc616		ZMB.Moll 290162a		15	whole animal (75% denatured ethanol)		Dioryx messageri (Bavay & Dautzenberg, 1900)		Parm Viktor von Oheimb | Katharina C. M. von Oheimb	2023	Architaenioglossa	Cyclophoridae	VN2019-025	vegetation
http://coll.mfn-berlin.de/u/0c878d		ZMB.Moll 290162b		3	dry shell (found empty)		Dioryx messageri (Bavay & Dautzenberg, 1900)		Parm Viktor von Oheimb | Katharina C. M. von Oheimb	2023	Architaenioglossa	Cyclophoridae	VN2019-025
http://coll.mfn-berlin.de/u/0c8473		ZMB.Moll 290163		1	whole animal (75% denatured ethanol)		Dioryx messageri (Bavay & Dautzenberg, 1900)		Parm Viktor von Oheimb | Katharina C. M. von Oheimb	2023	Architaenioglossa	Cyclophoridae	VN2019-026
http://coll.mfn-berlin.de/u/0c845b		ZMB.Moll 290164		1	dry shell (found empty)		Dioryx messageri (Bavay & Dautzenberg, 1900)		Parm Viktor von Oheimb | Katharina C. M. von Oheimb	2023	Architaenioglossa	Cyclophoridae	VN2019-027
http://coll.mfn-berlin.de/u/0c81d6		ZMB.Moll 290165		3	whole animal (75% denatured ethanol)		Dioryx messageri (Bavay & Dautzenberg, 1900)		Parm Viktor von Oheimb | Katharina C. M. von Oheimb	2023	Architaenioglossa	Cyclophoridae	VN2019-028	vegetation
http://coll.mfn-berlin.de/u/0c83ee		ZMB.Moll 290166		3	whole animal (75% denatured ethanol)		Dioryx messageri (Bavay & Dautzenberg, 1900)		Parm Viktor von Oheimb | Katharina C. M. von Oheimb	2023	Architaenioglossa	Cyclophoridae	VN2019-029
http://coll.mfn-berlin.de/u/0c8176	http://coll.mfn-berlin.de/u/0c8769	ZMB.Moll 290167-1	ZMB.Moll 290167	1	whole animal (75% denatured ethanol) | tissue (96% ethanol, frozen)		Dioryx messageri (Bavay & Dautzenberg, 1900)		Parm Viktor von Oheimb | Katharina C. M. von Oheimb	2023	Architaenioglossa	Cyclophoridae	VN2019-032	vegetation
	http://coll.mfn-berlin.de/u/0c8769		ZMB.Moll 290167	6	whole animal (75% denatured ethanol)		Dioryx messageri (Bavay & Dautzenberg, 1900)		Parm Viktor von Oheimb | Katharina C. M. von Oheimb	2023	Architaenioglossa	Cyclophoridae	VN2019-032	vegetation
http://coll.mfn-berlin.de/u/0c81e7		ZMB.Moll 290168a		1	whole animal (75% denatured ethanol) | tissue (96% ethanol, frozen)		Dioryx messageri (Bavay & Dautzenberg, 1900)		Parm Viktor von Oheimb | Katharina C. M. von Oheimb	2023	Architaenioglossa	Cyclophoridae	VN2019-035	vegetation
http://coll.mfn-berlin.de/u/0c825f		ZMB.Moll 290168b		1	dry shell (found empty)		Dioryx messageri (Bavay & Dautzenberg, 1900)		Parm Viktor von Oheimb | Katharina C. M. von Oheimb	2023	Architaenioglossa	Cyclophoridae	VN2019-035
http://coll.mfn-berlin.de/u/0c8394		ZMB.Moll 290169		1	whole animal (75% denatured ethanol)		Pincerna mouhoti (Pfeiffer, 1863)		Parm Viktor von Oheimb | Katharina C. M. von Oheimb	2023	Architaenioglossa	Cyclophoridae	VN2019-010	vegetation		https://zenodo.org/records/14339301/files/coll.mfn-berlin.de_u_0c8394__ZMB.Moll290169__alive.jpg
http://coll.mfn-berlin.de/u/0c8188	http://coll.mfn-berlin.de/u/0cbb74	ZMB.Moll 290170-1	ZMB.Moll 290170	1	whole animal (75% denatured ethanol) | tissue (96% ethanol, frozen)		Pincerna mouhoti (Pfeiffer, 1863)		Parm Viktor von Oheimb | Katharina C. M. von Oheimb	2023	Architaenioglossa	Cyclophoridae	VN2019-025	vegetation
	http://coll.mfn-berlin.de/u/0cbb74		ZMB.Moll 290170	6	whole animal (75% denatured ethanol)		Pincerna mouhoti (Pfeiffer, 1863)		Parm Viktor von Oheimb | Katharina C. M. von Oheimb	2023	Architaenioglossa	Cyclophoridae	VN2019-025	vegetation
http://coll.mfn-berlin.de/u/0cc8c5	http://coll.mfn-berlin.de/u/0cc8ee	ZMB.Moll 290171-1	ZMB.Moll 290171	1	whole animal (75% denatured ethanol) | tissue (96% ethanol, frozen)		Pincerna mouhoti (Pfeiffer, 1863)		Parm Viktor von Oheimb | Katharina C. M. von Oheimb	2023	Architaenioglossa	Cyclophoridae	VN2019-026
	http://coll.mfn-berlin.de/u/0cc8ee		ZMB.Moll 290171	1	whole animal (75% denatured ethanol)		Pincerna mouhoti (Pfeiffer, 1863)		Parm Viktor von Oheimb | Katharina C. M. von Oheimb	2023	Architaenioglossa	Cyclophoridae	VN2019-026
http://coll.mfn-berlin.de/u/0c8477		ZMB.Moll 290172		4	whole animal (75% denatured ethanol)		Pincerna mouhoti (Pfeiffer, 1863)		Parm Viktor von Oheimb | Katharina C. M. von Oheimb	2023	Architaenioglossa	Cyclophoridae	VN2019-027	vegetation
http://coll.mfn-berlin.de/u/0c8166	http://coll.mfn-berlin.de/u/0e6c9d	ZMB.Moll 290173-1	ZMB.Moll 290173	1	whole animal (75% denatured ethanol) | tissue (96% ethanol, frozen)		Quantula sp. 3 sensu Jirapatrasilp et al. 2021		Parm Viktor von Oheimb | Katharina C. M. von Oheimb	2023	Stylommatophora	Dyakiidae	VN2019-005			https://zenodo.org/records/14339325/files/coll.mfn-berlin.de_u_0c8166__ZMB.Moll290173-1__alive_1.jpg | https://zenodo.org/records/14339325/files/coll.mfn-berlin.de_u_0c8166__ZMB.Moll290173-1__alive_2.jpg
	http://coll.mfn-berlin.de/u/0e6c9d		ZMB.Moll 290173	1	whole animal (75% denatured ethanol)		Quantula sp. 3 sensu Jirapatrasilp et al. 2021		Parm Viktor von Oheimb | Katharina C. M. von Oheimb	2023	Stylommatophora	Dyakiidae	VN2019-005
http://coll.mfn-berlin.de/u/0c846d		ZMB.Moll 290174a		9	whole animal (75% denatured ethanol)		Quantula sp. 3 sensu Jirapatrasilp et al. 2021		Parm Viktor von Oheimb | Katharina C. M. von Oheimb	2023	Stylommatophora	Dyakiidae	VN2019-008	ground
http://coll.mfn-berlin.de/u/0c82cc		ZMB.Moll 290174b		6	dry shell (found empty)	juvenile	Quantula sp. 3 sensu Jirapatrasilp et al. 2021		Parm Viktor von Oheimb | Katharina C. M. von Oheimb	2023	Stylommatophora	Dyakiidae	VN2019-008
http://coll.mfn-berlin.de/u/0c872a		ZMB.Moll 290175		1	whole animal (75% denatured ethanol) | tissue (96% ethanol, frozen)		Quantula sp. 3 sensu Jirapatrasilp et al. 2021		Parm Viktor von Oheimb | Katharina C. M. von Oheimb	2023	Stylommatophora	Dyakiidae	VN2019-009	ground
http://coll.mfn-berlin.de/u/0c844a		ZMB.Moll 290176		4	dry shell (found empty)		Quantula sp. 3 sensu Jirapatrasilp et al. 2021		Parm Viktor von Oheimb | Katharina C. M. von Oheimb	2023	Stylommatophora	Dyakiidae	VN2019-010
http://coll.mfn-berlin.de/u/0c86e4		ZMB.Moll 290177		2	dry shell (found empty)		Quantula sp. 3 sensu Jirapatrasilp et al. 2021		Parm Viktor von Oheimb | Katharina C. M. von Oheimb	2023	Stylommatophora	Dyakiidae	VN2019-014
http://coll.mfn-berlin.de/u/0cc56d		ZMB.Moll 290178		1	dry shell (found empty)		Quantula sp. 3 sensu Jirapatrasilp et al. 2021		Parm Viktor von Oheimb | Katharina C. M. von Oheimb	2023	Stylommatophora	Dyakiidae	VN2019-017
http://coll.mfn-berlin.de/u/0c8458		ZMB.Moll 290179		2	whole animal (75% denatured ethanol)	juvenile	Quantula sp. 3 sensu Jirapatrasilp et al. 2021		Parm Viktor von Oheimb | Katharina C. M. von Oheimb	2023	Stylommatophora	Dyakiidae	VN2019-025	rock
http://coll.mfn-berlin.de/u/0c8688		ZMB.Moll 290180		1	dry shell (found empty)		Quantula sp. 3 sensu Jirapatrasilp et al. 2021		Parm Viktor von Oheimb | Katharina C. M. von Oheimb	2023	Stylommatophora	Dyakiidae	VN2019-027
http://coll.mfn-berlin.de/u/0c8468		ZMB.Moll 290181		2	dry shell (found empty)		Quantula sp. 3 sensu Jirapatrasilp et al. 2021		Parm Viktor von Oheimb | Katharina C. M. von Oheimb	2023	Stylommatophora	Dyakiidae	VN2019-028
http://coll.mfn-berlin.de/u/0cd4e2		ZMB.Moll 290182a		1	whole animal (75% denatured ethanol)		Quantula sp. 3 sensu Jirapatrasilp et al. 2021		Parm Viktor von Oheimb | Katharina C. M. von Oheimb	2023	Stylommatophora	Dyakiidae	VN2019-035	ground
http://coll.mfn-berlin.de/u/0c8241		ZMB.Moll 290182b		2	dry shell (found empty)		Quantula sp. 3 sensu Jirapatrasilp et al. 2021		Parm Viktor von Oheimb | Katharina C. M. von Oheimb	2023	Stylommatophora	Dyakiidae	VN2019-035
http://coll.mfn-berlin.de/u/0c86b3		ZMB.Moll 290183a		1	whole animal (75% denatured ethanol)		Quantula sp. 3 sensu Jirapatrasilp et al. 2021		Parm Viktor von Oheimb | Katharina C. M. von Oheimb	2023	Stylommatophora	Dyakiidae	VN2019-036	rock
http://coll.mfn-berlin.de/u/0c8441		ZMB.Moll 290183b		1	dry shell (found empty)		Quantula sp. 3 sensu Jirapatrasilp et al. 2021		Parm Viktor von Oheimb | Katharina C. M. von Oheimb	2023	Stylommatophora	Dyakiidae	VN2019-036
http://coll.mfn-berlin.de/u/0cd35a		ZMB.Moll 290184		1	whole animal (75% denatured ethanol)		Macrochlamys sp. vi-3 sensu Vermeulen & Maassen 2003		Parm Viktor von Oheimb | Katharina C. M. von Oheimb	2025	Stylommatophora	Ariophantidae	VN2019-003	rock		https://zenodo.org/records/14339325/files/coll.mfn-berlin.de_u_0cd35a__ZMB.Moll290184__alive_1.jpg | https://zenodo.org/records/14339325/files/coll.mfn-berlin.de_u_0cd35a__ZMB.Moll290184__alive_2.jpg | https://zenodo.org/records/14339325/files/coll.mfn-berlin.de_u_0cd35a__ZMB.Moll290184__alive_3.jpg | https://zenodo.org/records/14339325/files/coll.mfn-berlin.de_u_0cd35a__ZMB.Moll290184__alive_4.j…
http://coll.mfn-berlin.de/u/0c86f7		ZMB.Moll 290185		1	dry shell (found empty)		Macrochlamys sp. A		Parm Viktor von Oheimb | Katharina C. M. von Oheimb	2025	Stylommatophora	Ariophantidae	VN2019-017
http://coll.mfn-berlin.de/u/0c82e2	http://coll.mfn-berlin.de/u/0c8157	ZMB.Moll 290186-1	ZMB.Moll 290186	1	whole animal (75% denatured ethanol) | tissue (96% ethanol, frozen)		Macrochlamys sp. vi-3 sensu Vermeulen & Maassen 2003		Parm Viktor von Oheimb | Katharina C. M. von Oheimb	2025	Stylommatophora	Ariophantidae	VN2019-022			https://zenodo.org/records/14339325/files/coll.mfn-berlin.de_u_0c82e2__ZMB.Moll290186-1__alive_1.jpg | https://zenodo.org/records/14339325/files/coll.mfn-berlin.de_u_0c82e2__ZMB.Moll290186-1__alive_2.jpg | https://zenodo.org/records/14339325/files/coll.mfn-berlin.de_u_0c82e2__ZMB.Moll290186-1__alive_3.jpg
	http://coll.mfn-berlin.de/u/0c8157		ZMB.Moll 290186	1	whole animal (75% denatured ethanol)		Macrochlamys sp. vi-3 sensu Vermeulen & Maassen 2003		Parm Viktor von Oheimb | Katharina C. M. von Oheimb	2025	Stylommatophora	Ariophantidae	VN2019-022
http://coll.mfn-berlin.de/u/0cd372	http://coll.mfn-berlin.de/u/0cd4fb	ZMB.Moll 290187-1	ZMB.Moll 290187	1	whole animal (75% denatured ethanol) | tissue (96% ethanol, frozen)		Macrochlamys sp. A		Parm Viktor von Oheimb | Katharina C. M. von Oheimb	2025	Stylommatophora	Ariophantidae	VN2019-024	vegetation
	http://coll.mfn-berlin.de/u/0cd4fb		ZMB.Moll 290187	1	whole animal (75% denatured ethanol)	juvenile	Macrochlamys sp. A		Parm Viktor von Oheimb | Katharina C. M. von Oheimb	2025	Stylommatophora	Ariophantidae	VN2019-024	vegetation
http://coll.mfn-berlin.de/u/0c818e		ZMB.Moll 290188		1	whole animal (75% denatured ethanol)	juvenile	Macrochlamys sp. A		Parm Viktor von Oheimb | Katharina C. M. von Oheimb	2025	Stylommatophora	Ariophantidae	VN2019-027	vegetation
http://coll.mfn-berlin.de/u/0c820c		ZMB.Moll 290189		1	whole animal (75% denatured ethanol)		Macrochlamys despecta (Mabille, 1887)		Parm Viktor von Oheimb | Katharina C. M. von Oheimb	2023	Stylommatophora	Ariophantidae	VN2019-002	ground		https://zenodo.org/records/14339325/files/coll.mfn-berlin.de_u_0c820c__ZMB.Moll290189__alive_1.jpg | https://zenodo.org/records/14339325/files/coll.mfn-berlin.de_u_0c820c__ZMB.Moll290189__alive_2.jpg
http://coll.mfn-berlin.de/u/0cd7ee		ZMB.Moll 290190		2	dry shell (found empty)	juvenile	Macrochlamys despecta (Mabille, 1887)		Parm Viktor von Oheimb | Katharina C. M. von Oheimb	2023	Stylommatophora	Ariophantidae	VN2019-003
http://coll.mfn-berlin.de/u/0cd395		ZMB.Moll 290191		2	dry shell (found empty)		Macrochlamys despecta (Mabille, 1887)		Parm Viktor von Oheimb | Katharina C. M. von Oheimb	2023	Stylommatophora	Ariophantidae	VN2019-010
http://coll.mfn-berlin.de/u/0c827d		ZMB.Moll 290192		1	dry shell (found empty)	juvenile	Macrochlamys despecta (Mabille, 1887)	cf.	Parm Viktor von Oheimb | Katharina C. M. von Oheimb	2023	Stylommatophora	Ariophantidae	VN2019-014
http://coll.mfn-berlin.de/u/0c8487		ZMB.Moll 290193		1	whole animal (75% denatured ethanol) | tissue (96% ethanol, frozen)		Macrochlamys despecta (Mabille, 1887)		Parm Viktor von Oheimb | Katharina C. M. von Oheimb	2023	Stylommatophora	Ariophantidae	VN2019-017	rock
http://coll.mfn-berlin.de/u/0cd80a		ZMB.Moll 290194		1	dry shell (found empty)		Macrochlamys despecta (Mabille, 1887)		Parm Viktor von Oheimb | Katharina C. M. von Oheimb	2023	Stylommatophora	Ariophantidae	VN2019-018
http://coll.mfn-berlin.de/u/0c83c0		ZMB.Moll 290195a		4	whole animal (75% denatured ethanol)		Macrochlamys despecta (Mabille, 1887)		Parm Viktor von Oheimb | Katharina C. M. von Oheimb	2023	Stylommatophora	Ariophantidae	VN2019-024	vegetation
http://coll.mfn-berlin.de/u/0c83c8		ZMB.Moll 290195b		1	dry shell (soft body dried/removed)		Macrochlamys despecta (Mabille, 1887)		Parm Viktor von Oheimb | Katharina C. M. von Oheimb	2023	Stylommatophora	Ariophantidae	VN2019-024	vegetation
http://coll.mfn-berlin.de/u/0c86b1		ZMB.Moll 290196a		2	whole animal (75% denatured ethanol)		Macrochlamys despecta (Mabille, 1887)		Parm Viktor von Oheimb | Katharina C. M. von Oheimb	2023	Stylommatophora	Ariophantidae	VN2019-025	rock
http://coll.mfn-berlin.de/u/0c876e		ZMB.Moll 290196b		1	whole animal (75% denatured ethanol) | tissue (96% ethanol, frozen)		Macrochlamys despecta (Mabille, 1887)		Parm Viktor von Oheimb | Katharina C. M. von Oheimb	2023	Stylommatophora	Ariophantidae	VN2019-025	soil
http://coll.mfn-berlin.de/u/0cd69b		ZMB.Moll 290196c		4	whole animal (75% denatured ethanol)		Macrochlamys despecta (Mabille, 1887)		Parm Viktor von Oheimb | Katharina C. M. von Oheimb	2023	Stylommatophora	Ariophantidae	VN2019-025	vegetation
http://coll.mfn-berlin.de/u/0c843e		ZMB.Moll 290196d		1	dry shell (found empty)	juvenile	Macrochlamys despecta (Mabille, 1887)	cf.	Parm Viktor von Oheimb | Katharina C. M. von Oheimb	2023	Stylommatophora	Ariophantidae	VN2019-025
http://coll.mfn-berlin.de/u/0c87ce		ZMB.Moll 290197		2	whole animal (75% denatured ethanol)		Macrochlamys despecta (Mabille, 1887)		Parm Viktor von Oheimb | Katharina C. M. von Oheimb	2023	Stylommatophora	Ariophantidae	VN2019-026
http://coll.mfn-berlin.de/u/0c86c3		ZMB.Moll 290198		3	whole animal (75% denatured ethanol)		Macrochlamys despecta (Mabille, 1887)		Parm Viktor von Oheimb | Katharina C. M. von Oheimb	2023	Stylommatophora	Ariophantidae	VN2019-027	vegetation
http://coll.mfn-berlin.de/u/0c8396		ZMB.Moll 290199a		1	whole animal (75% denatured ethanol)		Macrochlamys despecta (Mabille, 1887)		Parm Viktor von Oheimb | Katharina C. M. von Oheimb	2023	Stylommatophora	Ariophantidae	VN2019-028	ground
http://coll.mfn-berlin.de/u/0c82da		ZMB.Moll 290199b		5	whole animal (75% denatured ethanol)		Macrochlamys despecta (Mabille, 1887)		Parm Viktor von Oheimb | Katharina C. M. von Oheimb	2023	Stylommatophora	Ariophantidae	VN2019-028	vegetation
http://coll.mfn-berlin.de/u/0cd528		ZMB.Moll 290199c		1	dry shell (found empty)		Macrochlamys despecta (Mabille, 1887)		Parm Viktor von Oheimb | Katharina C. M. von Oheimb	2023	Stylommatophora	Ariophantidae	VN2019-028
http://coll.mfn-berlin.de/u/0cd523		ZMB.Moll 290200		2	whole animal (75% denatured ethanol)		Macrochlamys despecta (Mabille, 1887)		Parm Viktor von Oheimb | Katharina C. M. von Oheimb	2023	Stylommatophora	Ariophantidae	VN2019-030
http://coll.mfn-berlin.de/u/0c8685		ZMB.Moll 290201a		1	whole animal (75% denatured ethanol)		Macrochlamys despecta (Mabille, 1887)		Parm Viktor von Oheimb | Katharina C. M. von Oheimb	2023	Stylommatophora	Ariophantidae	VN2019-035	ground
http://coll.mfn-berlin.de/u/0c834b		ZMB.Moll 290201b		1	whole animal (75% denatured ethanol)		Macrochlamys despecta (Mabille, 1887)		Parm Viktor von Oheimb | Katharina C. M. von Oheimb	2023	Stylommatophora	Ariophantidae	VN2019-035	vegetation
http://coll.mfn-berlin.de/u/0cd466		ZMB.Moll 290202		2	dry shell (found empty)	juvenile	Macrochlamys despecta (Mabille, 1887)		Parm Viktor von Oheimb | Katharina C. M. von Oheimb	2023	Stylommatophora	Ariophantidae	VN2019-036
http://coll.mfn-berlin.de/u/0c82dd		ZMB.Moll 290203		1	whole animal (75% denatured ethanol)		Macrochlamys douvillei Dautzenberg & Fischer, 1906		Parm Viktor von Oheimb | Katharina C. M. von Oheimb	2023	Stylommatophora	Ariophantidae	VN2019-003	ground		https://zenodo.org/records/14339325/files/coll.mfn-berlin.de_u_0c82dd__ZMB.Moll290203__alive_1.jpg | https://zenodo.org/records/14339325/files/coll.mfn-berlin.de_u_0c82dd__ZMB.Moll290203__alive_2.jpg | https://zenodo.org/records/14339325/files/coll.mfn-berlin.de_u_0c82dd__ZMB.Moll290203__alive_3.jpg | https://zenodo.org/records/14339325/files/coll.mfn-berlin.de_u_0c82dd__ZMB.Moll290203__alive_4.j…
http://coll.mfn-berlin.de/u/0c87ac	http://coll.mfn-berlin.de/u/0c829c	ZMB.Moll 290204a-1	ZMB.Moll 290204a	1	whole animal (75% denatured ethanol)		Macrochlamys douvillei Dautzenberg & Fischer, 1906		Parm Viktor von Oheimb | Katharina C. M. von Oheimb	2023	Stylommatophora	Ariophantidae	VN2019-008	ground		https://zenodo.org/records/14339325/files/coll.mfn-berlin.de_u_0c87ac__ZMB.Moll290204a-1__alive_1.jpg | https://zenodo.org/records/14339325/files/coll.mfn-berlin.de_u_0c87ac__ZMB.Moll290204a-1__alive_2.jpg
	http://coll.mfn-berlin.de/u/0c829c		ZMB.Moll 290204a	10	whole animal (75% denatured ethanol)		Macrochlamys douvillei Dautzenberg & Fischer, 1906		Parm Viktor von Oheimb | Katharina C. M. von Oheimb	2023	Stylommatophora	Ariophantidae	VN2019-008	ground
http://coll.mfn-berlin.de/u/0cc49f		ZMB.Moll 290204b		1	whole animal (75% denatured ethanol)		Macrochlamys douvillei Dautzenberg & Fischer, 1906		Parm Viktor von Oheimb | Katharina C. M. von Oheimb	2023	Stylommatophora	Ariophantidae	VN2019-008	vegetation
http://coll.mfn-berlin.de/u/0c8191		ZMB.Moll 290204c		4	dry shell (found empty)		Macrochlamys douvillei Dautzenberg & Fischer, 1906		Parm Viktor von Oheimb | Katharina C. M. von Oheimb	2023	Stylommatophora	Ariophantidae	VN2019-008
http://coll.mfn-berlin.de/u/0c8383		ZMB.Moll 290205		3	dry shell (found empty)	juvenile	Macrochlamys douvillei Dautzenberg & Fischer, 1906	cf.	Parm Viktor von Oheimb | Katharina C. M. von Oheimb	2023	Stylommatophora	Ariophantidae	VN2019-009
http://coll.mfn-berlin.de/u/0c8431	http://coll.mfn-berlin.de/u/0cc813	ZMB.Moll 290206a-1	ZMB.Moll 290206a	1	whole animal (75% denatured ethanol) | tissue (96% ethanol, frozen)		Macrochlamys douvillei Dautzenberg & Fischer, 1906		Parm Viktor von Oheimb | Katharina C. M. von Oheimb	2023	Stylommatophora	Ariophantidae	VN2019-010	rock
	http://coll.mfn-berlin.de/u/0cc813		ZMB.Moll 290206a	7	whole animal (75% denatured ethanol)		Macrochlamys douvillei Dautzenberg & Fischer, 1906		Parm Viktor von Oheimb | Katharina C. M. von Oheimb	2023	Stylommatophora	Ariophantidae	VN2019-010	rock
http://coll.mfn-berlin.de/u/0c815c		ZMB.Moll 290206b		1	whole animal (75% denatured ethanol)		Macrochlamys douvillei Dautzenberg & Fischer, 1906		Parm Viktor von Oheimb | Katharina C. M. von Oheimb	2023	Stylommatophora	Ariophantidae	VN2019-010	vegetation
http://coll.mfn-berlin.de/u/0cdca3		ZMB.Moll 290206c		1	dry shell (found empty)		Macrochlamys douvillei Dautzenberg & Fischer, 1906		Parm Viktor von Oheimb | Katharina C. M. von Oheimb	2023	Stylommatophora	Ariophantidae	VN2019-010
http://coll.mfn-berlin.de/u/0c8457		ZMB.Moll 290207		1	whole animal (75% denatured ethanol)		Macrochlamys douvillei Dautzenberg & Fischer, 1906		Parm Viktor von Oheimb | Katharina C. M. von Oheimb	2023	Stylommatophora	Ariophantidae	VN2019-011			https://zenodo.org/records/14339325/files/coll.mfn-berlin.de_u_0c8457__ZMB.Moll290207__alive_1.jpg | https://zenodo.org/records/14339325/files/coll.mfn-berlin.de_u_0c8457__ZMB.Moll290207__alive_2.jpg
http://coll.mfn-berlin.de/u/0c82e6		ZMB.Moll 290208a		5	whole animal (75% denatured ethanol)		Macrochlamys douvillei Dautzenberg & Fischer, 1906		Parm Viktor von Oheimb | Katharina C. M. von Oheimb	2023	Stylommatophora	Ariophantidae	VN2019-014	ground
http://coll.mfn-berlin.de/u/0cc95b	http://coll.mfn-berlin.de/u/0cc60b	ZMB.Moll 290208b-1	ZMB.Moll 290208b	1	whole animal (75% denatured ethanol) | tissue (96% ethanol, frozen)		Macrochlamys douvillei Dautzenberg & Fischer, 1906		Parm Viktor von Oheimb | Katharina C. M. von Oheimb	2023	Stylommatophora	Ariophantidae	VN2019-014	rock
	http://coll.mfn-berlin.de/u/0cc60b		ZMB.Moll 290208b	1	whole animal (75% denatured ethanol)		Macrochlamys douvillei Dautzenberg & Fischer, 1906		Parm Viktor von Oheimb | Katharina C. M. von Oheimb	2023	Stylommatophora	Ariophantidae	VN2019-014	rock
http://coll.mfn-berlin.de/u/0cc812		ZMB.Moll 290208c		1	dry shell (found empty)		Macrochlamys douvillei Dautzenberg & Fischer, 1906		Parm Viktor von Oheimb | Katharina C. M. von Oheimb	2023	Stylommatophora	Ariophantidae	VN2019-014
http://coll.mfn-berlin.de/u/0c82e5		ZMB.Moll 290209		1	whole animal (75% denatured ethanol)		Macrochlamys douvillei Dautzenberg & Fischer, 1906		Parm Viktor von Oheimb | Katharina C. M. von Oheimb	2023	Stylommatophora	Ariophantidae	VN2019-015
http://coll.mfn-berlin.de/u/0c8444		ZMB.Moll 290210		1	whole animal (75% denatured ethanol)		Macrochlamys douvillei Dautzenberg & Fischer, 1906		Parm Viktor von Oheimb | Katharina C. M. von Oheimb	2023	Stylommatophora	Ariophantidae	VN2019-022
http://coll.mfn-berlin.de/u/0c86cd		ZMB.Moll 290211a		1	whole animal (75% denatured ethanol)		Macrochlamys douvillei Dautzenberg & Fischer, 1906		Parm Viktor von Oheimb | Katharina C. M. von Oheimb	2023	Stylommatophora	Ariophantidae	VN2019-025	ground
http://coll.mfn-berlin.de/u/0c8200		ZMB.Moll 290211b		1	whole animal (75% denatured ethanol)		Macrochlamys douvillei Dautzenberg & Fischer, 1906		Parm Viktor von Oheimb | Katharina C. M. von Oheimb	2023	Stylommatophora	Ariophantidae	VN2019-025	rock
http://coll.mfn-berlin.de/u/0c8177		ZMB.Moll 290212		1	whole animal (75% denatured ethanol)		Macrochlamys douvillei Dautzenberg & Fischer, 1906		Parm Viktor von Oheimb | Katharina C. M. von Oheimb	2023	Stylommatophora	Ariophantidae	VN2019-030
http://coll.mfn-berlin.de/u/0c82dc		ZMB.Moll 290213a		6	whole animal (75% denatured ethanol)		Macrochlamys douvillei Dautzenberg & Fischer, 1906		Parm Viktor von Oheimb | Katharina C. M. von Oheimb	2023	Stylommatophora	Ariophantidae	VN2019-035	ground
http://coll.mfn-berlin.de/u/0c8435		ZMB.Moll 290213b		3	whole animal (75% denatured ethanol)		Macrochlamys douvillei Dautzenberg & Fischer, 1906		Parm Viktor von Oheimb | Katharina C. M. von Oheimb	2023	Stylommatophora	Ariophantidae	VN2019-035	rock
http://coll.mfn-berlin.de/u/0c816e		ZMB.Moll 290213c		2	whole animal (75% denatured ethanol)		Macrochlamys douvillei Dautzenberg & Fischer, 1906		Parm Viktor von Oheimb | Katharina C. M. von Oheimb	2023	Stylommatophora	Ariophantidae	VN2019-035	vegetation
http://coll.mfn-berlin.de/u/0cd9fc		ZMB.Moll 290213d		4	dry shell (found empty)		Macrochlamys douvillei Dautzenberg & Fischer, 1906		Parm Viktor von Oheimb | Katharina C. M. von Oheimb	2023	Stylommatophora	Ariophantidae	VN2019-035
http://coll.mfn-berlin.de/u/0c82f9		ZMB.Moll 290214a		24	whole animal (75% denatured ethanol)		Macrochlamys douvillei Dautzenberg & Fischer, 1906		Parm Viktor von Oheimb | Katharina C. M. von Oheimb	2023	Stylommatophora	Ariophantidae	VN2019-036	ground
http://coll.mfn-berlin.de/u/0c8774		ZMB.Moll 290214b		8	whole animal (75% denatured ethanol)		Macrochlamys douvillei Dautzenberg & Fischer, 1906		Parm Viktor von Oheimb | Katharina C. M. von Oheimb	2023	Stylommatophora	Ariophantidae	VN2019-036	rock
http://coll.mfn-berlin.de/u/0c824e		ZMB.Moll 290214c		5	whole animal (75% denatured ethanol)		Macrochlamys douvillei Dautzenberg & Fischer, 1906		Parm Viktor von Oheimb | Katharina C. M. von Oheimb	2023	Stylommatophora	Ariophantidae	VN2019-036	soil
http://coll.mfn-berlin.de/u/0c8411		ZMB.Moll 290214d		6	whole animal (75% denatured ethanol)		Macrochlamys douvillei Dautzenberg & Fischer, 1906		Parm Viktor von Oheimb | Katharina C. M. von Oheimb	2023	Stylommatophora	Ariophantidae	VN2019-036	vegetation
http://coll.mfn-berlin.de/u/0c838f		ZMB.Moll 290214e		6	dry shell (found empty)		Macrochlamys douvillei Dautzenberg & Fischer, 1906		Parm Viktor von Oheimb | Katharina C. M. von Oheimb	2023	Stylommatophora	Ariophantidae	VN2019-036
http://coll.mfn-berlin.de/u/0c86ff	http://coll.mfn-berlin.de/u/0ccd88	ZMB.Moll 290215-1	ZMB.Moll 290215	1	dry shell (found empty)		Macrochlamys sp. vi-2 sensu Vermeulen & Maassen 2003		Parm Viktor von Oheimb | Katharina C. M. von Oheimb	2023	Stylommatophora	Ariophantidae	VN2019-010
	http://coll.mfn-berlin.de/u/0ccd88		ZMB.Moll 290215	1	dry shell (found empty)	juvenile	Macrochlamys sp. vi-2 sensu Vermeulen & Maassen 2003		Parm Viktor von Oheimb | Katharina C. M. von Oheimb	2023	Stylommatophora	Ariophantidae	VN2019-010
http://coll.mfn-berlin.de/u/0c875b		ZMB.Moll 290216		1	dry shell (found empty)		Macrochlamys sp. vi-2 sensu Vermeulen & Maassen 2003		Parm Viktor von Oheimb | Katharina C. M. von Oheimb	2023	Stylommatophora	Ariophantidae	VN2019-017
http://coll.mfn-berlin.de/u/0cd5c8	http://coll.mfn-berlin.de/u/0c838b	ZMB.Moll 290217a-1	ZMB.Moll 290217a	1	whole animal (75% denatured ethanol) | tissue (96% ethanol, frozen)		Macrochlamys sp. vi-2 sensu Vermeulen & Maassen 2003		Parm Viktor von Oheimb | Katharina C. M. von Oheimb	2023	Stylommatophora	Ariophantidae	VN2019-025	rock
http://coll.mfn-berlin.de/u/0c87b8	http://coll.mfn-berlin.de/u/0c838b	ZMB.Moll 290217a-2	ZMB.Moll 290217a	1	whole animal (75% denatured ethanol) | tissue (96% ethanol, frozen)		Macrochlamys sp. vi-2 sensu Vermeulen & Maassen 2003		Parm Viktor von Oheimb | Katharina C. M. von Oheimb	2023	Stylommatophora	Ariophantidae	VN2019-025	rock
http://coll.mfn-berlin.de/u/0c8196		ZMB.Moll 290217b		2	dry shell (found empty)		Macrochlamys sp. vi-2 sensu Vermeulen & Maassen 2003		Parm Viktor von Oheimb | Katharina C. M. von Oheimb	2023	Stylommatophora	Ariophantidae	VN2019-025
http://coll.mfn-berlin.de/u/0c82d1		ZMB.Moll 290218		1	whole animal (75% denatured ethanol)		Macrochlamys sp. vi-2 sensu Vermeulen & Maassen 2003		Parm Viktor von Oheimb | Katharina C. M. von Oheimb	2023	Stylommatophora	Ariophantidae	VN2019-026
http://coll.mfn-berlin.de/u/0c841b		ZMB.Moll 290219		1	dry shell (found empty)		Macrochlamys sp. vi-2 sensu Vermeulen & Maassen 2003		Parm Viktor von Oheimb | Katharina C. M. von Oheimb	2023	Stylommatophora	Ariophantidae	VN2019-035
http://coll.mfn-berlin.de/u/0c843d		ZMB.Moll 290220		1	dry shell (found empty)	juvenile	Macrochlamys tenuigranosa Dautzenberg, 1894		Parm Viktor von Oheimb | Katharina C. M. von Oheimb	2023	Stylommatophora	Ariophantidae	VN2019-025
http://coll.mfn-berlin.de/u/0c8293		ZMB.Moll 290221		1	dry shell (found empty)		Macrochlamys tenuigranosa Dautzenberg, 1894		Parm Viktor von Oheimb | Katharina C. M. von Oheimb	2023	Stylommatophora	Ariophantidae	VN2019-035
http://coll.mfn-berlin.de/u/0cc823	http://coll.mfn-berlin.de/u/0c81b9	ZMB.Moll 290222-1	ZMB.Moll 290222	1	whole animal (75% denatured ethanol)	juvenile	Megaustenia fragile (Möllendorff, 1901)		Parm Viktor von Oheimb | Katharina C. M. von Oheimb	2023	Stylommatophora	Ariophantidae	VN2019-003	vegetation		https://zenodo.org/records/14339325/files/coll.mfn-berlin.de_u_0cc823__ZMB.Moll290222-1__alive_1.jpg | https://zenodo.org/records/14339325/files/coll.mfn-berlin.de_u_0cc823__ZMB.Moll290222-1__alive_2.jpg | https://zenodo.org/records/14339325/files/coll.mfn-berlin.de_u_0cc823__ZMB.Moll290222-1__alive_3.jpg | https://zenodo.org/records/14339325/files/coll.mfn-berlin.de_u_0cc823__ZMB.Moll290222-1__a…
http://coll.mfn-berlin.de/u/0c87c8	http://coll.mfn-berlin.de/u/0c81b9	ZMB.Moll 290222-2	ZMB.Moll 290222	1	whole animal (75% denatured ethanol)	juvenile	Megaustenia fragile (Möllendorff, 1901)		Parm Viktor von Oheimb | Katharina C. M. von Oheimb	2023	Stylommatophora	Ariophantidae	VN2019-003	vegetation		https://zenodo.org/records/14339325/files/coll.mfn-berlin.de_u_0c87c8__ZMB.Moll290222-2__alive_1.jpg | https://zenodo.org/records/14339325/files/coll.mfn-berlin.de_u_0c87c8__ZMB.Moll290222-2__alive_2.jpg | https://zenodo.org/records/14339325/files/coll.mfn-berlin.de_u_0c87c8__ZMB.Moll290222-2__alive_3.jpg
http://coll.mfn-berlin.de/u/0c865a	http://coll.mfn-berlin.de/u/0c81b9	ZMB.Moll 290222-3	ZMB.Moll 290222	1	whole animal (75% denatured ethanol)		Megaustenia fragile (Möllendorff, 1901)		Parm Viktor von Oheimb | Katharina C. M. von Oheimb	2023	Stylommatophora	Ariophantidae	VN2019-003	vegetation		https://zenodo.org/records/14339325/files/coll.mfn-berlin.de_u_0c865a__ZMB.Moll290222-3__alive_1.jpg | https://zenodo.org/records/14339325/files/coll.mfn-berlin.de_u_0c865a__ZMB.Moll290222-3__alive_2.jpg
	http://coll.mfn-berlin.de/u/0c81b9		ZMB.Moll 290222	7	whole animal (75% denatured ethanol)		Megaustenia fragile (Möllendorff, 1901)		Parm Viktor von Oheimb | Katharina C. M. von Oheimb	2023	Stylommatophora	Ariophantidae	VN2019-003	vegetation
http://coll.mfn-berlin.de/u/0c8161		ZMB.Moll 290223		1	whole animal (75% denatured ethanol)	juvenile	Megaustenia fragile (Möllendorff, 1901)		Parm Viktor von Oheimb | Katharina C. M. von Oheimb	2023	Stylommatophora	Ariophantidae	VN2019-005			https://zenodo.org/records/14339325/files/coll.mfn-berlin.de_u_0c8161__ZMB.Moll290223__alive_1.jpg | https://zenodo.org/records/14339325/files/coll.mfn-berlin.de_u_0c8161__ZMB.Moll290223__alive_2.jpg | https://zenodo.org/records/14339325/files/coll.mfn-berlin.de_u_0c8161__ZMB.Moll290223__alive_3.jpg | https://zenodo.org/records/14339325/files/coll.mfn-berlin.de_u_0c8161__ZMB.Moll290223__alive_4.j…
http://coll.mfn-berlin.de/u/0c8754		ZMB.Moll 290224a		1	whole animal (75% denatured ethanol)		Megaustenia fragile (Möllendorff, 1901)		Parm Viktor von Oheimb | Katharina C. M. von Oheimb	2023	Stylommatophora	Ariophantidae	VN2019-010	rock
http://coll.mfn-berlin.de/u/0c830d	http://coll.mfn-berlin.de/u/0c87ba	ZMB.Moll 290224b-1	ZMB.Moll 290224b	1	whole animal (75% denatured ethanol)	juvenile	Megaustenia fragile (Möllendorff, 1901)		Parm Viktor von Oheimb | Katharina C. M. von Oheimb	2023	Stylommatophora	Ariophantidae	VN2019-010	vegetation		https://zenodo.org/records/14339325/files/coll.mfn-berlin.de_u_0c830d__ZMB.Moll290224b-1__alive_1.jpg | https://zenodo.org/records/14339325/files/coll.mfn-berlin.de_u_0c830d__ZMB.Moll290224b-1__alive_2.jpg
http://coll.mfn-berlin.de/u/0c86e7	http://coll.mfn-berlin.de/u/0c87ba	ZMB.Moll 290224b-2	ZMB.Moll 290224b	1	whole animal (75% denatured ethanol)	juvenile	Megaustenia fragile (Möllendorff, 1901)		Parm Viktor von Oheimb | Katharina C. M. von Oheimb	2023	Stylommatophora	Ariophantidae	VN2019-010	vegetation		https://zenodo.org/records/14339325/files/coll.mfn-berlin.de_u_0c86e7__ZMB.Moll290224b-2__alive.jpg
http://coll.mfn-berlin.de/u/0e6063		ZMB.Moll 290224c		4	dry shell (found empty)		Megaustenia fragile (Möllendorff, 1901)		Parm Viktor von Oheimb | Katharina C. M. von Oheimb	2023	Stylommatophora	Ariophantidae	VN2019-010
http://coll.mfn-berlin.de/u/0c86a1		ZMB.Moll 290225		1	dry shell (found empty)		Megaustenia fragile (Möllendorff, 1901)		Parm Viktor von Oheimb | Katharina C. M. von Oheimb	2023	Stylommatophora	Ariophantidae	VN2019-024
http://coll.mfn-berlin.de/u/0c83dd		ZMB.Moll 290226a		11	whole animal (75% denatured ethanol)		Megaustenia fragile (Möllendorff, 1901)		Parm Viktor von Oheimb | Katharina C. M. von Oheimb	2023	Stylommatophora	Ariophantidae	VN2019-025	vegetation
http://coll.mfn-berlin.de/u/0c8201		ZMB.Moll 290226b		1	dry shell (found empty)		Megaustenia fragile (Möllendorff, 1901)		Parm Viktor von Oheimb | Katharina C. M. von Oheimb	2023	Stylommatophora	Ariophantidae	VN2019-025
http://coll.mfn-berlin.de/u/0c823c		ZMB.Moll 290227		2	dry shell (found empty)		Megaustenia fragile (Möllendorff, 1901)		Parm Viktor von Oheimb | Katharina C. M. von Oheimb	2023	Stylommatophora	Ariophantidae	VN2019-026
http://coll.mfn-berlin.de/u/0c83b6		ZMB.Moll 290228		2	dry shell (found empty)		Megaustenia fragile (Möllendorff, 1901)		Parm Viktor von Oheimb | Katharina C. M. von Oheimb	2023	Stylommatophora	Ariophantidae	VN2019-027
http://coll.mfn-berlin.de/u/0c83c9		ZMB.Moll 290229a		1	whole animal (75% denatured ethanol) | tissue (96% ethanol, frozen)		Megaustenia fragile (Möllendorff, 1901)		Parm Viktor von Oheimb | Katharina C. M. von Oheimb	2023	Stylommatophora	Ariophantidae	VN2019-028	rock
http://coll.mfn-berlin.de/u/0c81f3		ZMB.Moll 290229b		1	whole animal (75% denatured ethanol)	juvenile	Megaustenia fragile (Möllendorff, 1901)		Parm Viktor von Oheimb | Katharina C. M. von Oheimb	2023	Stylommatophora	Ariophantidae	VN2019-028	vegetation
http://coll.mfn-berlin.de/u/0cd278		ZMB.Moll 290230		2	dry shell (found empty)		Megaustenia fragile (Möllendorff, 1901)		Parm Viktor von Oheimb | Katharina C. M. von Oheimb	2023	Stylommatophora	Ariophantidae	VN2019-035
http://coll.mfn-berlin.de/u/0c819c		ZMB.Moll 290231		2	dry shell (found empty)		Megaustenia fragile (Möllendorff, 1901)		Parm Viktor von Oheimb | Katharina C. M. von Oheimb	2023	Stylommatophora	Ariophantidae	VN2019-036
http://coll.mfn-berlin.de/u/0c8405	http://coll.mfn-berlin.de/u/0c8695	ZMB.Moll 290232-1	ZMB.Moll 290232	1	whole animal (75% denatured ethanol)		Microcystina sp. A		Parm Viktor von Oheimb | Katharina C. M. von Oheimb	2023	Stylommatophora	Ariophantidae	VN2019-014	soil
	http://coll.mfn-berlin.de/u/0c8695		ZMB.Moll 290232	6	whole animal (75% denatured ethanol)		Microcystina sp. A		Parm Viktor von Oheimb | Katharina C. M. von Oheimb	2023	Stylommatophora	Ariophantidae	VN2019-014	soil
http://coll.mfn-berlin.de/u/0c878f		ZMB.Moll 290233		1	whole animal (75% denatured ethanol)		Microcystina sp. A		Parm Viktor von Oheimb | Katharina C. M. von Oheimb	2023	Stylommatophora	Ariophantidae	VN2019-015
http://coll.mfn-berlin.de/u/0cc8ef		ZMB.Moll 290234		1	dry shell (found empty)		Microcystina sp. B		Parm Viktor von Oheimb | Katharina C. M. von Oheimb	2023	Stylommatophora	Ariophantidae	VN2019-010
http://coll.mfn-berlin.de/u/0c82e3	http://coll.mfn-berlin.de/u/0c844f	ZMB.Moll 290235-1	ZMB.Moll 290235	1	whole animal (75% denatured ethanol)		Microcystina sp. C		Parm Viktor von Oheimb | Katharina C. M. von Oheimb	2023	Stylommatophora	Ariophantidae	VN2019-011			https://zenodo.org/records/14339325/files/coll.mfn-berlin.de_u_0c82e3__ZMB.Moll290235-1__alive_1.jpg | https://zenodo.org/records/14339325/files/coll.mfn-berlin.de_u_0c82e3__ZMB.Moll290235-1__alive_2.jpg
	http://coll.mfn-berlin.de/u/0c844f		ZMB.Moll 290235	5	whole animal (75% denatured ethanol)		Microcystina sp. C		Parm Viktor von Oheimb | Katharina C. M. von Oheimb	2023	Stylommatophora	Ariophantidae	VN2019-011
http://coll.mfn-berlin.de/u/0c82b8		ZMB.Moll 290236a		2	whole animal (75% denatured ethanol)		Microcystina sp. D		Parm Viktor von Oheimb | Katharina C. M. von Oheimb	2023	Stylommatophora	Ariophantidae	VN2019-008	soil
http://coll.mfn-berlin.de/u/0c86cb	http://coll.mfn-berlin.de/u/0c817e	ZMB.Moll 290236b-1	ZMB.Moll 290236b	1	dry shell (found empty)		Microcystina sp. D		Parm Viktor von Oheimb | Katharina C. M. von Oheimb	2023	Stylommatophora	Ariophantidae	VN2019-008
	http://coll.mfn-berlin.de/u/0c817e		ZMB.Moll 290236b	10	dry shell (found empty)		Microcystina sp. D		Parm Viktor von Oheimb | Katharina C. M. von Oheimb	2023	Stylommatophora	Ariophantidae	VN2019-008
http://coll.mfn-berlin.de/u/0c83fd		ZMB.Moll 290237		1	whole animal (75% denatured ethanol)		Microcystina sp. D		Parm Viktor von Oheimb | Katharina C. M. von Oheimb	2023	Stylommatophora	Ariophantidae	VN2019-025	soil
http://coll.mfn-berlin.de/u/0c82fd		ZMB.Moll 290238		1	whole animal (75% denatured ethanol) | tissue (96% ethanol, frozen)		Microcystina sp. E		Parm Viktor von Oheimb | Katharina C. M. von Oheimb	2023	Stylommatophora	Ariophantidae	VN2019-017	rock
http://coll.mfn-berlin.de/u/0c843c		ZMB.Moll 290239		3	whole animal (75% denatured ethanol)		Microcystina sp. E		Parm Viktor von Oheimb | Katharina C. M. von Oheimb	2023	Stylommatophora	Ariophantidae	VN2019-018	rock
http://coll.mfn-berlin.de/u/0c845e		ZMB.Moll 290240		1	whole animal (75% denatured ethanol)		Microcystina sp. E		Parm Viktor von Oheimb | Katharina C. M. von Oheimb	2023	Stylommatophora	Ariophantidae	VN2019-025	rock
http://coll.mfn-berlin.de/u/0c833a	http://coll.mfn-berlin.de/u/0c81b3	ZMB.Moll 290241a-1	ZMB.Moll 290241a	1	whole animal (75% denatured ethanol)		Microcystina sp. E		Parm Viktor von Oheimb | Katharina C. M. von Oheimb	2023	Stylommatophora	Ariophantidae	VN2019-035	ground
	http://coll.mfn-berlin.de/u/0c81b3		ZMB.Moll 290241a	1	whole animal (75% denatured ethanol)		Microcystina sp. E		Parm Viktor von Oheimb | Katharina C. M. von Oheimb	2023	Stylommatophora	Ariophantidae	VN2019-035	ground
http://coll.mfn-berlin.de/u/0cc8f6		ZMB.Moll 290241b		1	whole animal (75% denatured ethanol) | tissue (96% ethanol, frozen)		Microcystina sp. E		Parm Viktor von Oheimb | Katharina C. M. von Oheimb	2023	Stylommatophora	Ariophantidae	VN2019-035	rock
http://coll.mfn-berlin.de/u/0c843f		ZMB.Moll 290241c		2	whole animal (75% denatured ethanol)		Microcystina sp. E		Parm Viktor von Oheimb | Katharina C. M. von Oheimb	2023	Stylommatophora	Ariophantidae	VN2019-035	vegetation
http://coll.mfn-berlin.de/u/0c81ac		ZMB.Moll 290242		1	whole animal (75% denatured ethanol)		Microcystina sp. E		Parm Viktor von Oheimb | Katharina C. M. von Oheimb	2023	Stylommatophora	Ariophantidae	VN2019-036	ground
http://coll.mfn-berlin.de/u/0c870d		ZMB.Moll 290243		1	dry shell (found empty)		Microcystina sp. vi-b01 sensu Vermeulen & Maassen 2003		Parm Viktor von Oheimb | Katharina C. M. von Oheimb	2023	Stylommatophora	Ariophantidae	VN2019-003
http://coll.mfn-berlin.de/u/0c82ae		ZMB.Moll 290244		2	dry shell (found empty)		Microcystina sp. vi-b03 sensu Vermeulen & Maassen 2003		Parm Viktor von Oheimb | Katharina C. M. von Oheimb	2023	Stylommatophora	Ariophantidae	VN2019-010
http://coll.mfn-berlin.de/u/0c82d2		ZMB.Moll 290245		1	dry shell (found empty)	juvenile	Microcystina sp. vi-b03 sensu Vermeulen & Maassen 2003		Parm Viktor von Oheimb | Katharina C. M. von Oheimb	2023	Stylommatophora	Ariophantidae	VN2019-024
http://coll.mfn-berlin.de/u/0c8332		ZMB.Moll 290246		1	dry shell (found empty)		Microcystina sp. vi-b03 sensu Vermeulen & Maassen 2003		Parm Viktor von Oheimb | Katharina C. M. von Oheimb	2023	Stylommatophora	Ariophantidae	VN2019-025
http://coll.mfn-berlin.de/u/0c8235		ZMB.Moll 290247		1	dry shell (found empty)		Microcystina sp. vi-b06 sensu Vermeulen & Maassen 2003		Parm Viktor von Oheimb | Katharina C. M. von Oheimb	2023	Stylommatophora	Ariophantidae	VN2019-003
http://coll.mfn-berlin.de/u/0cbb71		ZMB.Moll 290248		5	dry shell (found empty)		Microcystina sp. vi-b06 sensu Vermeulen & Maassen 2003		Parm Viktor von Oheimb | Katharina C. M. von Oheimb	2023	Stylommatophora	Ariophantidae	VN2019-008
http://coll.mfn-berlin.de/u/0c876c		ZMB.Moll 290249		1	dry shell (found empty)		Microcystina sp. vi-b06 sensu Vermeulen & Maassen 2003		Parm Viktor von Oheimb | Katharina C. M. von Oheimb	2023	Stylommatophora	Ariophantidae	VN2019-011
http://coll.mfn-berlin.de/u/0cdab6		ZMB.Moll 290250		1	dry shell (found empty)		Microcystina sp. vi-b10 sensu Vermeulen & Maassen 2003		Parm Viktor von Oheimb | Katharina C. M. von Oheimb	2023	Stylommatophora	Ariophantidae	VN2019-017
http://coll.mfn-berlin.de/u/0c8266		ZMB.Moll 290251		1	whole animal (75% denatured ethanol)	juvenile	Microcystina sp. vi-b10 sensu Vermeulen & Maassen 2003	cf.	Parm Viktor von Oheimb | Katharina C. M. von Oheimb	2023	Stylommatophora	Ariophantidae	VN2019-024	soil
http://coll.mfn-berlin.de/u/0c8205		ZMB.Moll 290252		1	whole animal (75% denatured ethanol)	juvenile	Parmarion sp. A		Parm Viktor von Oheimb | Katharina C. M. von Oheimb	2023	Stylommatophora	Ariophantidae	VN2019-018	vegetation		https://zenodo.org/records/14339325/files/coll.mfn-berlin.de_u_0c8205__ZMB.Moll290252__alive_1.jpg | https://zenodo.org/records/14339325/files/coll.mfn-berlin.de_u_0c8205__ZMB.Moll290252__alive_2.jpg | https://zenodo.org/records/14339325/files/coll.mfn-berlin.de_u_0c8205__ZMB.Moll290252__alive_3.jpg | https://zenodo.org/records/14339325/files/coll.mfn-berlin.de_u_0c8205__ZMB.Moll290252__alive_4.j…
http://coll.mfn-berlin.de/u/0c848c		ZMB.Moll 290253		1	whole animal (75% denatured ethanol)		Parmarion sp. A		Parm Viktor von Oheimb | Katharina C. M. von Oheimb	2023	Stylommatophora	Ariophantidae	VN2019-032	vegetation
http://coll.mfn-berlin.de/u/0cdac7		ZMB.Moll 290254		1	whole animal (75% denatured ethanol)		Aegista coudeini (Bavay & Dautzenberg, 1900)		Parm Viktor von Oheimb | Katharina C. M. von Oheimb	2023	Stylommatophora	Camaenidae	VN2019-006	vegetation
http://coll.mfn-berlin.de/u/0c81e3		ZMB.Moll 290255a		1	whole animal (75% denatured ethanol)		Aegista coudeini (Bavay & Dautzenberg, 1900)		Parm Viktor von Oheimb | Katharina C. M. von Oheimb	2023	Stylommatophora	Camaenidae	VN2019-008	ground
http://coll.mfn-berlin.de/u/0c8340		ZMB.Moll 290255b		2	whole animal (75% denatured ethanol)	juvenile	Aegista coudeini (Bavay & Dautzenberg, 1900)		Parm Viktor von Oheimb | Katharina C. M. von Oheimb	2023	Stylommatophora	Camaenidae	VN2019-008	soil
http://coll.mfn-berlin.de/u/0c8249		ZMB.Moll 290255c		15	whole animal (75% denatured ethanol)		Aegista coudeini (Bavay & Dautzenberg, 1900)		Parm Viktor von Oheimb | Katharina C. M. von Oheimb	2023	Stylommatophora	Camaenidae	VN2019-008	vegetation
http://coll.mfn-berlin.de/u/0c8234	http://coll.mfn-berlin.de/u/0c8453	ZMB.Moll 290255d-1	ZMB.Moll 290255d	1	dry shell (found empty)		Aegista coudeini (Bavay & Dautzenberg, 1900)		Parm Viktor von Oheimb | Katharina C. M. von Oheimb	2023	Stylommatophora	Camaenidae	VN2019-008
	http://coll.mfn-berlin.de/u/0c8453		ZMB.Moll 290255d	10	dry shell (found empty)		Aegista coudeini (Bavay & Dautzenberg, 1900)		Parm Viktor von Oheimb | Katharina C. M. von Oheimb	2023	Stylommatophora	Camaenidae	VN2019-008
http://coll.mfn-berlin.de/u/0e6094		ZMB.Moll 290256a		1	whole animal (75% denatured ethanol) | tissue (96% ethanol, frozen)		Aegista coudeini (Bavay & Dautzenberg, 1900)		Parm Viktor von Oheimb | Katharina C. M. von Oheimb	2023	Stylommatophora	Camaenidae	VN2019-014	rock
http://coll.mfn-berlin.de/u/0c81b5		ZMB.Moll 290256b		2	dry shell (found empty)		Aegista coudeini (Bavay & Dautzenberg, 1900)		Parm Viktor von Oheimb | Katharina C. M. von Oheimb	2023	Stylommatophora	Camaenidae	VN2019-014
http://coll.mfn-berlin.de/u/0c81b1		ZMB.Moll 290257		1	whole animal (75% denatured ethanol)	juvenile	Aegista coudeini (Bavay & Dautzenberg, 1900)		Parm Viktor von Oheimb | Katharina C. M. von Oheimb	2023	Stylommatophora	Camaenidae	VN2019-015
http://coll.mfn-berlin.de/u/0c864f		ZMB.Moll 290258		1	whole animal (75% denatured ethanol)		Aegista coudeini (Bavay & Dautzenberg, 1900)		Parm Viktor von Oheimb | Katharina C. M. von Oheimb	2023	Stylommatophora	Camaenidae	VN2019-018	vegetation
http://coll.mfn-berlin.de/u/0c815f		ZMB.Moll 290259		1	whole animal (75% denatured ethanol)		Aegista coudeini (Bavay & Dautzenberg, 1900)		Parm Viktor von Oheimb | Katharina C. M. von Oheimb	2023	Stylommatophora	Camaenidae	VN2019-019
http://coll.mfn-berlin.de/u/0c8305	http://coll.mfn-berlin.de/u/0c81dd	ZMB.Moll 290260-1	ZMB.Moll 290260	1	whole animal (75% denatured ethanol)		Aegista coudeini (Bavay & Dautzenberg, 1900)		Parm Viktor von Oheimb | Katharina C. M. von Oheimb	2023	Stylommatophora	Camaenidae	VN2019-022			https://zenodo.org/records/14339336/files/coll.mfn-berlin.de_u_0c8305__ZMB.Moll290260-1__alive_1.jpg | https://zenodo.org/records/14339336/files/coll.mfn-berlin.de_u_0c8305__ZMB.Moll290260-1__alive_2.jpg | https://zenodo.org/records/14339336/files/coll.mfn-berlin.de_u_0c8305__ZMB.Moll290260-1__alive_3.jpg
http://coll.mfn-berlin.de/u/0ccdde	http://coll.mfn-berlin.de/u/0c81dd	ZMB.Moll 290260-2	ZMB.Moll 290260	1	whole animal (75% denatured ethanol)		Aegista coudeini (Bavay & Dautzenberg, 1900)		Parm Viktor von Oheimb | Katharina C. M. von Oheimb	2023	Stylommatophora	Camaenidae	VN2019-022			https://zenodo.org/records/14339336/files/coll.mfn-berlin.de_u_0ccdde__ZMB.Moll290260-2__alive_1.jpg | https://zenodo.org/records/14339336/files/coll.mfn-berlin.de_u_0ccdde__ZMB.Moll290260-2__alive_2.jpg
http://coll.mfn-berlin.de/u/0c841a		ZMB.Moll 290261a		1	whole animal (75% denatured ethanol)	juvenile	Aegista coudeini (Bavay & Dautzenberg, 1900)	cf.	Parm Viktor von Oheimb | Katharina C. M. von Oheimb	2023	Stylommatophora	Camaenidae	VN2019-024	rock
http://coll.mfn-berlin.de/u/0c82c0		ZMB.Moll 290261b		5	whole animal (75% denatured ethanol)		Aegista coudeini (Bavay & Dautzenberg, 1900)		Parm Viktor von Oheimb | Katharina C. M. von Oheimb	2023	Stylommatophora	Camaenidae	VN2019-024	vegetation
http://coll.mfn-berlin.de/u/0c8203		ZMB.Moll 290262a		1	whole animal (75% denatured ethanol)	juvenile	Aegista coudeini (Bavay & Dautzenberg, 1900)		Parm Viktor von Oheimb | Katharina C. M. von Oheimb	2023	Stylommatophora	Camaenidae	VN2019-025	soil
http://coll.mfn-berlin.de/u/0cd538		ZMB.Moll 290262b		1	whole animal (75% denatured ethanol)		Aegista coudeini (Bavay & Dautzenberg, 1900)		Parm Viktor von Oheimb | Katharina C. M. von Oheimb	2023	Stylommatophora	Camaenidae	VN2019-025	vegetation
http://coll.mfn-berlin.de/u/0cd7f6		ZMB.Moll 290262c		2	dry shell (found empty)		Aegista coudeini (Bavay & Dautzenberg, 1900)		Parm Viktor von Oheimb | Katharina C. M. von Oheimb	2023	Stylommatophora	Camaenidae	VN2019-025
http://coll.mfn-berlin.de/u/0c82a7		ZMB.Moll 290263		1	whole animal (75% denatured ethanol)		Aegista coudeini (Bavay & Dautzenberg, 1900)		Parm Viktor von Oheimb | Katharina C. M. von Oheimb	2023	Stylommatophora	Camaenidae	VN2019-026
http://coll.mfn-berlin.de/u/0c81df	http://coll.mfn-berlin.de/u/0c827c	ZMB.Moll 290264-1	ZMB.Moll 290264	1	whole animal (75% denatured ethanol) | tissue (96% ethanol, frozen)		Aegista coudeini (Bavay & Dautzenberg, 1900)		Parm Viktor von Oheimb | Katharina C. M. von Oheimb	2023	Stylommatophora	Camaenidae	VN2019-032	vegetation
	http://coll.mfn-berlin.de/u/0c827c		ZMB.Moll 290264	1	whole animal (75% denatured ethanol)	juvenile	Aegista coudeini (Bavay & Dautzenberg, 1900)		Parm Viktor von Oheimb | Katharina C. M. von Oheimb	2023	Stylommatophora	Camaenidae	VN2019-032	vegetation
http://coll.mfn-berlin.de/u/0c83af		ZMB.Moll 290265a		1	whole animal (75% denatured ethanol)	juvenile	Aegista pseudotrochula (Bavay & Dautzenberg, 1909)	cf.	Parm Viktor von Oheimb | Katharina C. M. von Oheimb	2023	Stylommatophora	Camaenidae	VN2019-003	vegetation
http://coll.mfn-berlin.de/u/0cc601		ZMB.Moll 290265b		3	dry shell (found empty)		Aegista pseudotrochula (Bavay & Dautzenberg, 1909)		Parm Viktor von Oheimb | Katharina C. M. von Oheimb	2023	Stylommatophora	Camaenidae	VN2019-003
http://coll.mfn-berlin.de/u/0cc8f0		ZMB.Moll 290266		3	dry shell (found empty)		Aegista pseudotrochula (Bavay & Dautzenberg, 1909)		Parm Viktor von Oheimb | Katharina C. M. von Oheimb	2023	Stylommatophora	Camaenidae	VN2019-005
http://coll.mfn-berlin.de/u/0c840d	http://coll.mfn-berlin.de/u/0ccd3f	ZMB.Moll 290267-1	ZMB.Moll 290267	1	dry shell (found empty)		Aegista pseudotrochula (Bavay & Dautzenberg, 1909)		Parm Viktor von Oheimb | Katharina C. M. von Oheimb	2023	Stylommatophora	Camaenidae	VN2019-008
	http://coll.mfn-berlin.de/u/0ccd3f		ZMB.Moll 290267	13	dry shell (found empty)		Aegista pseudotrochula (Bavay & Dautzenberg, 1909)		Parm Viktor von Oheimb | Katharina C. M. von Oheimb	2023	Stylommatophora	Camaenidae	VN2019-008
http://coll.mfn-berlin.de/u/0c8229		ZMB.Moll 290268a		2	whole animal (75% denatured ethanol)		Aegista pseudotrochula (Bavay & Dautzenberg, 1909)		Parm Viktor von Oheimb | Katharina C. M. von Oheimb	2023	Stylommatophora	Camaenidae	VN2019-035	ground
http://coll.mfn-berlin.de/u/0cbaee		ZMB.Moll 290268b		4	dry shell (found empty)		Aegista pseudotrochula (Bavay & Dautzenberg, 1909)		Parm Viktor von Oheimb | Katharina C. M. von Oheimb	2023	Stylommatophora	Camaenidae	VN2019-035
http://coll.mfn-berlin.de/u/0c82b9		ZMB.Moll 290269		1	dry shell (found empty)		Aegista pseudotrochula (Bavay & Dautzenberg, 1909)		Parm Viktor von Oheimb | Katharina C. M. von Oheimb	2023	Stylommatophora	Camaenidae	VN2019-036
http://coll.mfn-berlin.de/u/0c8258		ZMB.Moll 290270		1	whole animal (75% denatured ethanol)	juvenile	Bradybaena jourdyi (Morlet, 1886)	cf.	Parm Viktor von Oheimb | Katharina C. M. von Oheimb	2023	Stylommatophora	Camaenidae	VN2019-005			https://zenodo.org/records/14339336/files/coll.mfn-berlin.de_u_0c8258__ZMB.Moll290270__alive_1.jpg | https://zenodo.org/records/14339336/files/coll.mfn-berlin.de_u_0c8258__ZMB.Moll290270__alive_2.jpg
http://coll.mfn-berlin.de/u/0cd521		ZMB.Moll 290271		3	dry shell (found empty)	juvenile	Camaena billeti (Fischer, 1898)	cf.	Parm Viktor von Oheimb | Katharina C. M. von Oheimb	2023	Stylommatophora	Camaenidae	VN2019-009
http://coll.mfn-berlin.de/u/0cc94b	http://coll.mfn-berlin.de/u/0cce10	ZMB.Moll 290272a-1	ZMB.Moll 290272a	1	whole animal (75% denatured ethanol) | tissue (96% ethanol, frozen)		Camaena billeti (Fischer, 1898)		Parm Viktor von Oheimb | Katharina C. M. von Oheimb	2023	Stylommatophora	Camaenidae	VN2019-010	vegetation
	http://coll.mfn-berlin.de/u/0cce10		ZMB.Moll 290272a	1	whole animal (75% denatured ethanol)		Camaena billeti (Fischer, 1898)		Parm Viktor von Oheimb | Katharina C. M. von Oheimb	2023	Stylommatophora	Camaenidae	VN2019-010	vegetation
http://coll.mfn-berlin.de/u/0c8670		ZMB.Moll 290272b		4	dry shell (found empty)		Camaena billeti (Fischer, 1898)		Parm Viktor von Oheimb | Katharina C. M. von Oheimb	2023	Stylommatophora	Camaenidae	VN2019-010
http://coll.mfn-berlin.de/u/0c81bd		ZMB.Moll 290273		4	dry shell (found empty)		Camaena billeti (Fischer, 1898)		Parm Viktor von Oheimb | Katharina C. M. von Oheimb	2023	Stylommatophora	Camaenidae	VN2019-017
http://coll.mfn-berlin.de/u/0cda56		ZMB.Moll 290274		2	dry shell (found empty)		Camaena billeti (Fischer, 1898)		Parm Viktor von Oheimb | Katharina C. M. von Oheimb	2023	Stylommatophora	Camaenidae	VN2019-018
http://coll.mfn-berlin.de/u/0cc8a9		ZMB.Moll 290275		1	whole animal (75% denatured ethanol)	juvenile	Camaena billeti (Fischer, 1898)	cf.	Parm Viktor von Oheimb | Katharina C. M. von Oheimb	2023	Stylommatophora	Camaenidae	VN2019-024	rock		https://zenodo.org/records/14339336/files/coll.mfn-berlin.de_u_0cc8a9__ZMB.Moll290275__alive_1.jpg | https://zenodo.org/records/14339336/files/coll.mfn-berlin.de_u_0cc8a9__ZMB.Moll290275__alive_2.jpg | https://zenodo.org/records/14339336/files/coll.mfn-berlin.de_u_0cc8a9__ZMB.Moll290275__alive_3.jpg | https://zenodo.org/records/14339336/files/coll.mfn-berlin.de_u_0cc8a9__ZMB.Moll290275__alive_4.j…
http://coll.mfn-berlin.de/u/0c83e9		ZMB.Moll 290276a		1	whole animal (75% denatured ethanol) | tissue (96% ethanol, frozen)		Camaena billeti (Fischer, 1898)		Parm Viktor von Oheimb | Katharina C. M. von Oheimb	2023	Stylommatophora	Camaenidae	VN2019-025	ground
http://coll.mfn-berlin.de/u/0cc839		ZMB.Moll 290276b		1	whole animal (75% denatured ethanol)	juvenile	Camaena billeti (Fischer, 1898)		Parm Viktor von Oheimb | Katharina C. M. von Oheimb	2023	Stylommatophora	Camaenidae	VN2019-025	vegetation		https://zenodo.org/records/14339336/files/coll.mfn-berlin.de_u_0cc839__ZMB.Moll290276b__alive_1.jpg | https://zenodo.org/records/14339336/files/coll.mfn-berlin.de_u_0cc839__ZMB.Moll290276b__alive_2.jpg
http://coll.mfn-berlin.de/u/0cd08e		ZMB.Moll 290276c		1	dry shell (found empty)	juvenile	Camaena billeti (Fischer, 1898)	cf.	Parm Viktor von Oheimb | Katharina C. M. von Oheimb	2023	Stylommatophora	Camaenidae	VN2019-025
http://coll.mfn-berlin.de/u/0cc8a6		ZMB.Moll 290277		1	whole animal (75% denatured ethanol)	juvenile	Camaena billeti (Fischer, 1898)		Parm Viktor von Oheimb | Katharina C. M. von Oheimb	2023	Stylommatophora	Camaenidae	VN2019-026
http://coll.mfn-berlin.de/u/0c832e		ZMB.Moll 290278a		2	whole animal (75% denatured ethanol)	juvenile	Camaena billeti (Fischer, 1898)		Parm Viktor von Oheimb | Katharina C. M. von Oheimb	2023	Stylommatophora	Camaenidae	VN2019-028	vegetation
http://coll.mfn-berlin.de/u/0c8315		ZMB.Moll 290278b		1	dry shell (found empty)		Camaena billeti (Fischer, 1898)		Parm Viktor von Oheimb | Katharina C. M. von Oheimb	2023	Stylommatophora	Camaenidae	VN2019-028
http://coll.mfn-berlin.de/u/0cc690		ZMB.Moll 290279		1	dry shell (found empty)		Camaena choboensis (Mabille, 1889)		Parm Viktor von Oheimb | Katharina C. M. von Oheimb	2023	Stylommatophora	Camaenidae	VN2019-008
http://coll.mfn-berlin.de/u/0cda90		ZMB.Moll 290280		1	dry shell (found empty)		Camaena choboensis (Mabille, 1889)		Parm Viktor von Oheimb | Katharina C. M. von Oheimb	2023	Stylommatophora	Camaenidae	VN2019-014
http://coll.mfn-berlin.de/u/0c8450		ZMB.Moll 290281		1	whole animal (75% denatured ethanol) | tissue (96% ethanol, frozen)	juvenile	Camaena choboensis (Mabille, 1889)		Parm Viktor von Oheimb | Katharina C. M. von Oheimb	2023	Stylommatophora	Camaenidae	VN2019-017	vegetation
http://coll.mfn-berlin.de/u/0c8425		ZMB.Moll 290282		1	whole animal (75% denatured ethanol) | tissue (96% ethanol, frozen)	juvenile	Camaena choboensis (Mabille, 1889)		Parm Viktor von Oheimb | Katharina C. M. von Oheimb	2023	Stylommatophora	Camaenidae	VN2019-029			https://zenodo.org/records/14339336/files/coll.mfn-berlin.de_u_0c8425__ZMB.Moll290282__alive_1.jpg | https://zenodo.org/records/14339336/files/coll.mfn-berlin.de_u_0c8425__ZMB.Moll290282__alive_2.jpg
http://coll.mfn-berlin.de/u/0c8489		ZMB.Moll 290283a		1	whole animal (75% denatured ethanol) | tissue (96% ethanol, frozen)		Camaena chuongi Thach, 2016		Parm Viktor von Oheimb | Katharina C. M. von Oheimb	2023	Stylommatophora	Camaenidae	VN2019-003	rock
http://coll.mfn-berlin.de/u/0cc858		ZMB.Moll 290283b		1	dry shell (found empty)		Camaena chuongi Thach, 2016		Parm Viktor von Oheimb | Katharina C. M. von Oheimb	2023	Stylommatophora	Camaenidae	VN2019-003
http://coll.mfn-berlin.de/u/0c8346		ZMB.Moll 290284		1	dry shell (found empty)		Camaena chuongi Thach, 2016		Parm Viktor von Oheimb | Katharina C. M. von Oheimb	2023	Stylommatophora	Camaenidae	VN2019-005
http://coll.mfn-berlin.de/u/0c83d9		ZMB.Moll 290285		1	whole animal (75% denatured ethanol) | tissue (96% ethanol, frozen)		Camaena chuongi Thach, 2016		Parm Viktor von Oheimb | Katharina C. M. von Oheimb	2023	Stylommatophora	Camaenidae	VN2019-008	vegetation		https://zenodo.org/records/14339336/files/coll.mfn-berlin.de_u_0c83d9__ZMB.Moll290285__alive_1.jpg | https://zenodo.org/records/14339336/files/coll.mfn-berlin.de_u_0c83d9__ZMB.Moll290285__alive_2.jpg
http://coll.mfn-berlin.de/u/0c8442		ZMB.Moll 290286a		1	whole animal (75% denatured ethanol)	juvenile	Camaena chuongi Thach, 2016		Parm Viktor von Oheimb | Katharina C. M. von Oheimb	2023	Stylommatophora	Camaenidae	VN2019-017	vegetation
http://coll.mfn-berlin.de/u/0cd263		ZMB.Moll 290286b		3	dry shell (found empty)		Camaena chuongi Thach, 2016		Parm Viktor von Oheimb | Katharina C. M. von Oheimb	2023	Stylommatophora	Camaenidae	VN2019-017
http://coll.mfn-berlin.de/u/0cd12a		ZMB.Moll 290287a		1	whole animal (75% denatured ethanol)	juvenile	Camaena chuongi Thach, 2016		Parm Viktor von Oheimb | Katharina C. M. von Oheimb	2023	Stylommatophora	Camaenidae	VN2019-018	rock
http://coll.mfn-berlin.de/u/0cdb52		ZMB.Moll 290287b		1	dry shell (found empty)		Camaena chuongi Thach, 2016		Parm Viktor von Oheimb | Katharina C. M. von Oheimb	2023	Stylommatophora	Camaenidae	VN2019-018
http://coll.mfn-berlin.de/u/0c840b		ZMB.Moll 290288		2	whole animal (75% denatured ethanol)	juvenile	Camaena chuongi Thach, 2016		Parm Viktor von Oheimb | Katharina C. M. von Oheimb	2023	Stylommatophora	Camaenidae	VN2019-022
http://coll.mfn-berlin.de/u/0c8767		ZMB.Moll 290289a		2	whole animal (75% denatured ethanol)	juvenile	Camaena chuongi Thach, 2016		Parm Viktor von Oheimb | Katharina C. M. von Oheimb	2023	Stylommatophora	Camaenidae	VN2019-024	vegetation
http://coll.mfn-berlin.de/u/0cc93e		ZMB.Moll 290289b		3	dry shell (found empty)		Camaena chuongi Thach, 2016		Parm Viktor von Oheimb | Katharina C. M. von Oheimb	2023	Stylommatophora	Camaenidae	VN2019-024
http://coll.mfn-berlin.de/u/0c843a		ZMB.Moll 290290a		1	whole animal (75% denatured ethanol)	juvenile	Camaena chuongi Thach, 2016	cf.	Parm Viktor von Oheimb | Katharina C. M. von Oheimb	2023	Stylommatophora	Camaenidae	VN2019-025	vegetation		https://zenodo.org/records/14339336/files/coll.mfn-berlin.de_u_0c843a__ZMB.Moll290290a__alive.jpg
http://coll.mfn-berlin.de/u/0c86ed		ZMB.Moll 290290b		2	dry shell (found empty)		Camaena chuongi Thach, 2016		Parm Viktor von Oheimb | Katharina C. M. von Oheimb	2023	Stylommatophora	Camaenidae	VN2019-025
http://coll.mfn-berlin.de/u/0cc8f5		ZMB.Moll 290291		1	whole animal (75% denatured ethanol)	juvenile	Camaena chuongi Thach, 2016		Parm Viktor von Oheimb | Katharina C. M. von Oheimb	2023	Stylommatophora	Camaenidae	VN2019-026
http://coll.mfn-berlin.de/u/0c8190		ZMB.Moll 290292a		1	whole animal (75% denatured ethanol)	juvenile	Camaena chuongi Thach, 2016		Parm Viktor von Oheimb | Katharina C. M. von Oheimb	2023	Stylommatophora	Camaenidae	VN2019-027	ground
http://coll.mfn-berlin.de/u/0c8378		ZMB.Moll 290292b		1	whole animal (75% denatured ethanol)	juvenile	Camaena chuongi Thach, 2016		Parm Viktor von Oheimb | Katharina C. M. von Oheimb	2023	Stylommatophora	Camaenidae	VN2019-027	vegetation
http://coll.mfn-berlin.de/u/0c815b		ZMB.Moll 290292c		1	dry shell (found empty)		Camaena chuongi Thach, 2016		Parm Viktor von Oheimb | Katharina C. M. von Oheimb	2023	Stylommatophora	Camaenidae	VN2019-027
http://coll.mfn-berlin.de/u/0c82bd		ZMB.Moll 290293		1	dry shell (found empty)		Camaena chuongi Thach, 2016		Parm Viktor von Oheimb | Katharina C. M. von Oheimb	2023	Stylommatophora	Camaenidae	VN2019-028
http://coll.mfn-berlin.de/u/0cc950		ZMB.Moll 290294a		1	whole animal (75% denatured ethanol)	juvenile	Camaena chuongi Thach, 2016		Parm Viktor von Oheimb | Katharina C. M. von Oheimb	2023	Stylommatophora	Camaenidae	VN2019-032	vegetation
http://coll.mfn-berlin.de/u/0c847b		ZMB.Moll 290294b		1	dry shell (found empty)	juvenile	Camaena chuongi Thach, 2016		Parm Viktor von Oheimb | Katharina C. M. von Oheimb	2023	Stylommatophora	Camaenidae	VN2019-032
http://coll.mfn-berlin.de/u/0c8745		ZMB.Moll 290295		1	whole animal (75% denatured ethanol)	juvenile	Camaena chuongi Thach, 2016		Parm Viktor von Oheimb | Katharina C. M. von Oheimb	2023	Stylommatophora	Camaenidae	VN2019-034
http://coll.mfn-berlin.de/u/0c83ba		ZMB.Moll 290296		1	dry shell (found empty)	juvenile	Camaena onae Thach, 2016	cf.	Parm Viktor von Oheimb | Katharina C. M. von Oheimb	2023	Stylommatophora	Camaenidae	VN2019-008
http://coll.mfn-berlin.de/u/0cd4a5		ZMB.Moll 290297		1	dry shell (found empty)		Camaena onae Thach, 2016		Parm Viktor von Oheimb | Katharina C. M. von Oheimb	2023	Stylommatophora	Camaenidae	VN2019-009
http://coll.mfn-berlin.de/u/0c821e		ZMB.Moll 290298a		1	whole animal (75% denatured ethanol) | tissue (96% ethanol, frozen)		Camaena onae Thach, 2016		Parm Viktor von Oheimb | Katharina C. M. von Oheimb	2023	Stylommatophora	Camaenidae	VN2019-010	ground
http://coll.mfn-berlin.de/u/0c81a8		ZMB.Moll 290298b		1	whole animal (75% denatured ethanol)	juvenile	Camaena onae Thach, 2016		Parm Viktor von Oheimb | Katharina C. M. von Oheimb	2023	Stylommatophora	Camaenidae	VN2019-010	vegetation
http://coll.mfn-berlin.de/u/0c83e8		ZMB.Moll 290298c		5	dry shell (found empty)		Camaena onae Thach, 2016		Parm Viktor von Oheimb | Katharina C. M. von Oheimb	2023	Stylommatophora	Camaenidae	VN2019-010
http://coll.mfn-berlin.de/u/0cbb53		ZMB.Moll 290299		1	dry shell (found empty)		Camaena onae Thach, 2016		Parm Viktor von Oheimb | Katharina C. M. von Oheimb	2023	Stylommatophora	Camaenidae	VN2019-011
http://coll.mfn-berlin.de/u/0cc89f		ZMB.Moll 290300		1	dry shell (found empty)	juvenile	Camaena onae Thach, 2016	cf.	Parm Viktor von Oheimb | Katharina C. M. von Oheimb	2023	Stylommatophora	Camaenidae	VN2019-017
http://coll.mfn-berlin.de/u/0c8317		ZMB.Moll 290301		1	whole animal (75% denatured ethanol)	juvenile	Camaena onae Thach, 2016		Parm Viktor von Oheimb | Katharina C. M. von Oheimb	2023	Stylommatophora	Camaenidae	VN2019-021
http://coll.mfn-berlin.de/u/0cd919		ZMB.Moll 290302		1	whole animal (75% denatured ethanol) | tissue (96% ethanol, frozen)	juvenile	Camaena onae Thach, 2016		Parm Viktor von Oheimb | Katharina C. M. von Oheimb	2023	Stylommatophora	Camaenidae	VN2019-025	rock
http://coll.mfn-berlin.de/u/0c830e		ZMB.Moll 290303		5	whole animal (75% denatured ethanol)	juvenile	Camaena onae Thach, 2016		Parm Viktor von Oheimb | Katharina C. M. von Oheimb	2023	Stylommatophora	Camaenidae	VN2019-026
http://coll.mfn-berlin.de/u/0cc921		ZMB.Moll 290304a		1	whole animal (75% denatured ethanol)	juvenile	Camaena onae Thach, 2016		Parm Viktor von Oheimb | Katharina C. M. von Oheimb	2023	Stylommatophora	Camaenidae	VN2019-027	rock
http://coll.mfn-berlin.de/u/0c82d4		ZMB.Moll 290304b		3	whole animal (75% denatured ethanol)	juvenile	Camaena onae Thach, 2016		Parm Viktor von Oheimb | Katharina C. M. von Oheimb	2023	Stylommatophora	Camaenidae	VN2019-027	vegetation
http://coll.mfn-berlin.de/u/0c8783		ZMB.Moll 290304c		2	dry shell (found empty)		Camaena onae Thach, 2016		Parm Viktor von Oheimb | Katharina C. M. von Oheimb	2023	Stylommatophora	Camaenidae	VN2019-027
http://coll.mfn-berlin.de/u/0cd452		ZMB.Moll 290305a		3	whole animal (75% denatured ethanol)	juvenile	Camaena onae Thach, 2016		Parm Viktor von Oheimb | Katharina C. M. von Oheimb	2023	Stylommatophora	Camaenidae	VN2019-028	vegetation
http://coll.mfn-berlin.de/u/0c8336		ZMB.Moll 290305b		1	dry shell (found empty)		Camaena onae Thach, 2016		Parm Viktor von Oheimb | Katharina C. M. von Oheimb	2023	Stylommatophora	Camaenidae	VN2019-028
http://coll.mfn-berlin.de/u/0c8227		ZMB.Moll 290306a		1	whole animal (75% denatured ethanol)	juvenile	Camaena onae Thach, 2016		Parm Viktor von Oheimb | Katharina C. M. von Oheimb	2023	Stylommatophora	Camaenidae	VN2019-035	vegetation
http://coll.mfn-berlin.de/u/0cbaf4		ZMB.Moll 290306b		7	dry shell (found empty)		Camaena onae Thach, 2016		Parm Viktor von Oheimb | Katharina C. M. von Oheimb	2023	Stylommatophora	Camaenidae	VN2019-035
http://coll.mfn-berlin.de/u/0c8482	http://coll.mfn-berlin.de/u/0c8667	ZMB.Moll 290307-1	ZMB.Moll 290307	1	dry shell (found empty)		Camaena onae Thach, 2016		Parm Viktor von Oheimb | Katharina C. M. von Oheimb	2023	Stylommatophora	Camaenidae	VN2019-036
	http://coll.mfn-berlin.de/u/0c8667		ZMB.Moll 290307	4	dry shell (found empty)		Camaena onae Thach, 2016		Parm Viktor von Oheimb | Katharina C. M. von Oheimb	2023	Stylommatophora	Camaenidae	VN2019-036
http://coll.mfn-berlin.de/u/0c83ec		ZMB.Moll 290308		1	dry shell (found empty)		Camaena sp. A		Parm Viktor von Oheimb | Katharina C. M. von Oheimb	2023	Stylommatophora	Camaenidae	VN2019-005
http://coll.mfn-berlin.de/u/0cd429		ZMB.Moll 290309		1	dry shell (found empty)	juvenile	Camaena sp. A	cf.	Parm Viktor von Oheimb | Katharina C. M. von Oheimb	2023	Stylommatophora	Camaenidae	VN2019-009
http://coll.mfn-berlin.de/u/0ccce3		ZMB.Moll 290310		1	whole animal (75% denatured ethanol) | tissue (96% ethanol, frozen)	juvenile	Camaena sp. A		Parm Viktor von Oheimb | Katharina C. M. von Oheimb	2023	Stylommatophora	Camaenidae	VN2019-013
http://coll.mfn-berlin.de/u/0c87cb		ZMB.Moll 290311		2	dry shell (found empty)	juvenile	Camaena sp. A		Parm Viktor von Oheimb | Katharina C. M. von Oheimb	2023	Stylommatophora	Camaenidae	VN2019-014
http://coll.mfn-berlin.de/u/0cd5be		ZMB.Moll 290312		2	dry shell (found empty)		Camaena sp. A		Parm Viktor von Oheimb | Katharina C. M. von Oheimb	2023	Stylommatophora	Camaenidae	VN2019-027
http://coll.mfn-berlin.de/u/0cd617		ZMB.Moll 290313		4	dry shell (found empty)		Camaena sp. A		Parm Viktor von Oheimb | Katharina C. M. von Oheimb	2023	Stylommatophora	Camaenidae	VN2019-035
http://coll.mfn-berlin.de/u/0c87ca		ZMB.Moll 290314		3	dry shell (found empty)		Camaena sp. A		Parm Viktor von Oheimb | Katharina C. M. von Oheimb	2023	Stylommatophora	Camaenidae	VN2019-036
http://coll.mfn-berlin.de/u/0c823a		ZMB.Moll 290315		2	dry shell (found empty)		Camaena vanbuensis Smith, 1896		Parm Viktor von Oheimb | Katharina C. M. von Oheimb	2023	Stylommatophora	Camaenidae	VN2019-010
http://coll.mfn-berlin.de/u/0cd5e0		ZMB.Moll 290316		1	dry shell (found empty)		Camaena vanbuensis Smith, 1896		Parm Viktor von Oheimb | Katharina C. M. von Oheimb	2023	Stylommatophora	Camaenidae	VN2019-011
http://coll.mfn-berlin.de/u/0cda14		ZMB.Moll 290317		2	dry shell (found empty)		Camaena vanbuensis Smith, 1896		Parm Viktor von Oheimb | Katharina C. M. von Oheimb	2023	Stylommatophora	Camaenidae	VN2019-017
http://coll.mfn-berlin.de/u/0c8439	http://coll.mfn-berlin.de/u/0c82f6	ZMB.Moll 290318-1	ZMB.Moll 290318	1	dry shell (found empty)		Camaena vanbuensis Smith, 1896		Parm Viktor von Oheimb | Katharina C. M. von Oheimb	2023	Stylommatophora	Camaenidae	VN2019-024
	http://coll.mfn-berlin.de/u/0c82f6		ZMB.Moll 290318	1	dry shell (found empty)		Camaena vanbuensis Smith, 1896		Parm Viktor von Oheimb | Katharina C. M. von Oheimb	2023	Stylommatophora	Camaenidae	VN2019-024
http://coll.mfn-berlin.de/u/0cdb19		ZMB.Moll 290319		3	dry shell (found empty)		Camaena vanbuensis Smith, 1896		Parm Viktor von Oheimb | Katharina C. M. von Oheimb	2023	Stylommatophora	Camaenidae	VN2019-025
http://coll.mfn-berlin.de/u/0ccd59		ZMB.Moll 290320		2	dry shell (found empty)		Camaena vanbuensis Smith, 1896		Parm Viktor von Oheimb | Katharina C. M. von Oheimb	2023	Stylommatophora	Camaenidae	VN2019-026
http://coll.mfn-berlin.de/u/0c8248		ZMB.Moll 290321		1	dry shell (found empty)		Camaena vanbuensis Smith, 1896		Parm Viktor von Oheimb | Katharina C. M. von Oheimb	2023	Stylommatophora	Camaenidae	VN2019-027
http://coll.mfn-berlin.de/u/0c87ab		ZMB.Moll 290322		1	whole animal (75% denatured ethanol) | tissue (96% ethanol, frozen)		Chloritis sp. A		Parm Viktor von Oheimb | Katharina C. M. von Oheimb	2023	Stylommatophora	Camaenidae	VN2019-022			https://zenodo.org/records/14339336/files/coll.mfn-berlin.de_u_0c87ab__ZMB.Moll290322__alive_1.jpg | https://zenodo.org/records/14339336/files/coll.mfn-berlin.de_u_0c87ab__ZMB.Moll290322__alive_2.jpg
http://coll.mfn-berlin.de/u/0cc8af		ZMB.Moll 290323a		1	whole animal (75% denatured ethanol)		Chloritis sp. A		Parm Viktor von Oheimb | Katharina C. M. von Oheimb	2023	Stylommatophora	Camaenidae	VN2019-024	ground
http://coll.mfn-berlin.de/u/0cc8b3		ZMB.Moll 290323b		1	whole animal (75% denatured ethanol)		Chloritis sp. A		Parm Viktor von Oheimb | Katharina C. M. von Oheimb	2023	Stylommatophora	Camaenidae	VN2019-024	vegetation
http://coll.mfn-berlin.de/u/0c86c6		ZMB.Moll 290324		1	whole animal (75% denatured ethanol) | tissue (96% ethanol, frozen)		Chloritis sp. A		Parm Viktor von Oheimb | Katharina C. M. von Oheimb	2023	Stylommatophora	Camaenidae	VN2019-028	vegetation
http://coll.mfn-berlin.de/u/0c8413	http://coll.mfn-berlin.de/u/0c82a4	ZMB.Moll 290325a-1	ZMB.Moll 290325a	1	whole animal (75% denatured ethanol)		Ganesella oxytropis (Möllendorff, 1901)		Parm Viktor von Oheimb | Katharina C. M. von Oheimb	2023	Stylommatophora	Camaenidae	VN2019-003	vegetation		https://zenodo.org/records/14339336/files/coll.mfn-berlin.de_u_0c8413__ZMB.Moll290325a-1__alive_1.jpg | https://zenodo.org/records/14339336/files/coll.mfn-berlin.de_u_0c8413__ZMB.Moll290325a-1__alive_2.jpg | https://zenodo.org/records/14339336/files/coll.mfn-berlin.de_u_0c8413__ZMB.Moll290325a-1__alive_3.jpg | https://zenodo.org/records/14339336/files/coll.mfn-berlin.de_u_0c8413__ZMB.Moll290325a-…
http://coll.mfn-berlin.de/u/0c840a	http://coll.mfn-berlin.de/u/0c82a4	ZMB.Moll 290325a-2	ZMB.Moll 290325a	1	whole animal (75% denatured ethanol) | tissue (96% ethanol, frozen)		Ganesella oxytropis (Möllendorff, 1901)		Parm Viktor von Oheimb | Katharina C. M. von Oheimb	2023	Stylommatophora	Camaenidae	VN2019-003	vegetation
	http://coll.mfn-berlin.de/u/0c82a4		ZMB.Moll 290325a	1	whole animal (75% denatured ethanol)		Ganesella oxytropis (Möllendorff, 1901)		Parm Viktor von Oheimb | Katharina C. M. von Oheimb	2023	Stylommatophora	Camaenidae	VN2019-003	vegetation
http://coll.mfn-berlin.de/u/0cc88b		ZMB.Moll 290325b		3	dry shell (found empty)		Ganesella oxytropis (Möllendorff, 1901)		Parm Viktor von Oheimb | Katharina C. M. von Oheimb	2023	Stylommatophora	Camaenidae	VN2019-003
http://coll.mfn-berlin.de/u/0c83ae	http://coll.mfn-berlin.de/u/0c81d1	ZMB.Moll 290326a-1	ZMB.Moll 290326a	1	whole animal (75% denatured ethanol)		Ganesella oxytropis (Möllendorff, 1901)		Parm Viktor von Oheimb | Katharina C. M. von Oheimb	2023	Stylommatophora	Camaenidae	VN2019-005			https://zenodo.org/records/14339336/files/coll.mfn-berlin.de_u_0c83ae__ZMB.Moll290326a-1__alive_1.jpg | https://zenodo.org/records/14339336/files/coll.mfn-berlin.de_u_0c83ae__ZMB.Moll290326a-1__alive_2.jpg | https://zenodo.org/records/14339336/files/coll.mfn-berlin.de_u_0c83ae__ZMB.Moll290326a-1__alive_3.jpg | https://zenodo.org/records/14339336/files/coll.mfn-berlin.de_u_0c83ae__ZMB.Moll290326a-…
	http://coll.mfn-berlin.de/u/0c81d1		ZMB.Moll 290326a	4	whole animal (75% denatured ethanol)		Ganesella oxytropis (Möllendorff, 1901)		Parm Viktor von Oheimb | Katharina C. M. von Oheimb	2023	Stylommatophora	Camaenidae	VN2019-005
http://coll.mfn-berlin.de/u/0cc8f8		ZMB.Moll 290326b		3	dry shell (found empty)		Ganesella oxytropis (Möllendorff, 1901)		Parm Viktor von Oheimb | Katharina C. M. von Oheimb	2023	Stylommatophora	Camaenidae	VN2019-005
http://coll.mfn-berlin.de/u/0c8367		ZMB.Moll 290327		1	dry shell (found empty)	juvenile	Ganesella oxytropis (Möllendorff, 1901)	cf.	Parm Viktor von Oheimb | Katharina C. M. von Oheimb	2023	Stylommatophora	Camaenidae	VN2019-008
http://coll.mfn-berlin.de/u/0ccd13		ZMB.Moll 290328		1	whole animal (75% denatured ethanol) | tissue (96% ethanol, frozen)		Ganesella oxytropis (Möllendorff, 1901)		Parm Viktor von Oheimb | Katharina C. M. von Oheimb	2023	Stylommatophora	Camaenidae	VN2019-009	ground		https://zenodo.org/records/14339336/files/coll.mfn-berlin.de_u_0ccd13__ZMB.Moll290328__alive_1.jpg | https://zenodo.org/records/14339336/files/coll.mfn-berlin.de_u_0ccd13__ZMB.Moll290328__alive_2.jpg | https://zenodo.org/records/14339336/files/coll.mfn-berlin.de_u_0ccd13__ZMB.Moll290328__alive_3.jpg | https://zenodo.org/records/14339336/files/coll.mfn-berlin.de_u_0ccd13__ZMB.Moll290328__alive_4.j…
http://coll.mfn-berlin.de/u/0cd4fe		ZMB.Moll 290329		1	dry shell (found empty)		Ganesella oxytropis (Möllendorff, 1901)		Parm Viktor von Oheimb | Katharina C. M. von Oheimb	2023	Stylommatophora	Camaenidae	VN2019-010
http://coll.mfn-berlin.de/u/0cda92		ZMB.Moll 290330		1	whole animal (75% denatured ethanol)	juvenile	Ganesella oxytropis (Möllendorff, 1901)	cf.	Parm Viktor von Oheimb | Katharina C. M. von Oheimb	2023	Stylommatophora	Camaenidae	VN2019-011			https://zenodo.org/records/14339336/files/coll.mfn-berlin.de_u_0cda92__ZMB.Moll290330__alive.jpg
http://coll.mfn-berlin.de/u/0c8437		ZMB.Moll 290331		1	whole animal (75% denatured ethanol)		Ganesella oxytropis (Möllendorff, 1901)		Parm Viktor von Oheimb | Katharina C. M. von Oheimb	2023	Stylommatophora	Camaenidae	VN2019-012
http://coll.mfn-berlin.de/u/0c83bf		ZMB.Moll 290332		1	dry shell (found empty)		Ganesella oxytropis (Möllendorff, 1901)		Parm Viktor von Oheimb | Katharina C. M. von Oheimb	2023	Stylommatophora	Camaenidae	VN2019-017
http://coll.mfn-berlin.de/u/0c8162		ZMB.Moll 290333		4	whole animal (75% denatured ethanol)		Ganesella oxytropis (Möllendorff, 1901)		Parm Viktor von Oheimb | Katharina C. M. von Oheimb	2023	Stylommatophora	Camaenidae	VN2019-026
http://coll.mfn-berlin.de/u/0cd733		ZMB.Moll 290334a		1	whole animal (75% denatured ethanol)		Ganesella oxytropis (Möllendorff, 1901)		Parm Viktor von Oheimb | Katharina C. M. von Oheimb	2023	Stylommatophora	Camaenidae	VN2019-027	vegetation		https://zenodo.org/records/14339336/files/coll.mfn-berlin.de_u_0cd733__ZMB.Moll290334a__alive_1.jpg | https://zenodo.org/records/14339336/files/coll.mfn-berlin.de_u_0cd733__ZMB.Moll290334a__alive_2.jpg | https://zenodo.org/records/14339336/files/coll.mfn-berlin.de_u_0cd733__ZMB.Moll290334a__alive_3.jpg | https://zenodo.org/records/14339336/files/coll.mfn-berlin.de_u_0cd733__ZMB.Moll290334a__alive…
http://coll.mfn-berlin.de/u/0cd7d2		ZMB.Moll 290334b		1	dry shell (found empty)		Ganesella oxytropis (Möllendorff, 1901)		Parm Viktor von Oheimb | Katharina C. M. von Oheimb	2023	Stylommatophora	Camaenidae	VN2019-027
http://coll.mfn-berlin.de/u/0c83eb		ZMB.Moll 290335a		1	whole animal (75% denatured ethanol)		Ganesella oxytropis (Möllendorff, 1901)		Parm Viktor von Oheimb | Katharina C. M. von Oheimb	2023	Stylommatophora	Camaenidae	VN2019-028	vegetation
http://coll.mfn-berlin.de/u/0cc869		ZMB.Moll 290335b		1	dry shell (found empty)		Ganesella oxytropis (Möllendorff, 1901)		Parm Viktor von Oheimb | Katharina C. M. von Oheimb	2023	Stylommatophora	Camaenidae	VN2019-028
http://coll.mfn-berlin.de/u/0c8224		ZMB.Moll 290336		1	whole animal (75% denatured ethanol)	juvenile	Ganesella oxytropis (Möllendorff, 1901)		Parm Viktor von Oheimb | Katharina C. M. von Oheimb	2023	Stylommatophora	Camaenidae	VN2019-033
http://coll.mfn-berlin.de/u/0c82fe		ZMB.Moll 290337		4	dry shell (found empty)		Ganesella oxytropis (Möllendorff, 1901)		Parm Viktor von Oheimb | Katharina C. M. von Oheimb	2023	Stylommatophora	Camaenidae	VN2019-035
http://coll.mfn-berlin.de/u/0cd679		ZMB.Moll 290338a		1	whole animal (75% denatured ethanol)		Ganesella oxytropis (Möllendorff, 1901)		Parm Viktor von Oheimb | Katharina C. M. von Oheimb	2023	Stylommatophora	Camaenidae	VN2019-036	vegetation
http://coll.mfn-berlin.de/u/0ccdb7		ZMB.Moll 290338b		8	dry shell (found empty)		Ganesella oxytropis (Möllendorff, 1901)		Parm Viktor von Oheimb | Katharina C. M. von Oheimb	2023	Stylommatophora	Camaenidae	VN2019-036
http://coll.mfn-berlin.de/u/0c86cf	http://coll.mfn-berlin.de/u/0cc847	ZMB.Moll 290339-1	ZMB.Moll 290339	1	whole animal (75% denatured ethanol)		Ganesella procera Gude, 1902		Parm Viktor von Oheimb | Katharina C. M. von Oheimb	2023	Stylommatophora	Camaenidae	VN2019-005			https://zenodo.org/records/14339336/files/coll.mfn-berlin.de_u_0c86cf__ZMB.Moll290339-1__alive_1.jpg | https://zenodo.org/records/14339336/files/coll.mfn-berlin.de_u_0c86cf__ZMB.Moll290339-1__alive_2.jpg | https://zenodo.org/records/14339336/files/coll.mfn-berlin.de_u_0c86cf__ZMB.Moll290339-1__alive_3.jpg | https://zenodo.org/records/14339336/files/coll.mfn-berlin.de_u_0c86cf__ZMB.Moll290339-1__a…
	http://coll.mfn-berlin.de/u/0cc847		ZMB.Moll 290339	1	whole animal (75% denatured ethanol)		Ganesella procera Gude, 1902		Parm Viktor von Oheimb | Katharina C. M. von Oheimb	2023	Stylommatophora	Camaenidae	VN2019-005
http://coll.mfn-berlin.de/u/0c8219		ZMB.Moll 290340		1	whole animal (75% denatured ethanol) | tissue (96% ethanol, frozen)		Globotrochus onestera (Mabille, 1887)		Parm Viktor von Oheimb | Katharina C. M. von Oheimb	2023	Stylommatophora	Camaenidae	VN2019-017	vegetation
http://coll.mfn-berlin.de/u/0c8714	http://coll.mfn-berlin.de/u/0e57dd	ZMB.Moll 290341-1	ZMB.Moll 290341	1	whole animal (75% denatured ethanol)		Globotrochus onestera (Mabille, 1887)		Parm Viktor von Oheimb | Katharina C. M. von Oheimb	2023	Stylommatophora	Camaenidae	VN2019-029
http://coll.mfn-berlin.de/u/0c82e7	http://coll.mfn-berlin.de/u/0e57dd	ZMB.Moll 290341-2	ZMB.Moll 290341	1	whole animal (75% denatured ethanol) | tissue (96% ethanol, frozen)		Globotrochus onestera (Mabille, 1887)		Parm Viktor von Oheimb | Katharina C. M. von Oheimb	2023	Stylommatophora	Camaenidae	VN2019-029
http://coll.mfn-berlin.de/u/0c82ed		ZMB.Moll 290342		3	whole animal (75% denatured ethanol)		Globotrochus onestera (Mabille, 1887)		Parm Viktor von Oheimb | Katharina C. M. von Oheimb	2023	Stylommatophora	Camaenidae	VN2019-032	vegetation
http://coll.mfn-berlin.de/u/0c83df	http://coll.mfn-berlin.de/u/0c8207	ZMB.Moll 290343a-1	ZMB.Moll 290343a	1	whole animal (75% denatured ethanol) | tissue (96% ethanol, frozen)		Neocepolis merarcha (Mabille, 1888)		Parm Viktor von Oheimb | Katharina C. M. von Oheimb	2023	Stylommatophora	Camaenidae	VN2019-025	rock		https://zenodo.org/records/14339336/files/coll.mfn-berlin.de_u_0c83df__ZMB.Moll290343a-1__alive_1.jpg | https://zenodo.org/records/14339336/files/coll.mfn-berlin.de_u_0c83df__ZMB.Moll290343a-1__alive_2.jpg
	http://coll.mfn-berlin.de/u/0c8207		ZMB.Moll 290343a	3	whole animal (75% denatured ethanol)		Neocepolis merarcha (Mabille, 1888)		Parm Viktor von Oheimb | Katharina C. M. von Oheimb	2023	Stylommatophora	Camaenidae	VN2019-025	rock
http://coll.mfn-berlin.de/u/0c827f		ZMB.Moll 290343b		11	whole animal (75% denatured ethanol)		Neocepolis merarcha (Mabille, 1888)		Parm Viktor von Oheimb | Katharina C. M. von Oheimb	2023	Stylommatophora	Camaenidae	VN2019-025	vegetation
http://coll.mfn-berlin.de/u/0c86ac		ZMB.Moll 290344		1	whole animal (75% denatured ethanol)		Neocepolis merarcha (Mabille, 1888)		Parm Viktor von Oheimb | Katharina C. M. von Oheimb	2023	Stylommatophora	Camaenidae	VN2019-026
http://coll.mfn-berlin.de/u/0c82cf		ZMB.Moll 290345		1	dry shell (found empty)		Neocepolis merarcha (Mabille, 1888)		Parm Viktor von Oheimb | Katharina C. M. von Oheimb	2023	Stylommatophora	Camaenidae	VN2019-027
http://coll.mfn-berlin.de/u/0c8168	http://coll.mfn-berlin.de/u/0c8370	ZMB.Moll 290346-1	ZMB.Moll 290346	1	whole animal (75% denatured ethanol) | tissue (96% ethanol, frozen)		Neocepolis merarcha (Mabille, 1888)		Parm Viktor von Oheimb | Katharina C. M. von Oheimb	2023	Stylommatophora	Camaenidae	VN2019-028	rock
	http://coll.mfn-berlin.de/u/0c8370		ZMB.Moll 290346	2	whole animal (75% denatured ethanol)		Neocepolis merarcha (Mabille, 1888)		Parm Viktor von Oheimb | Katharina C. M. von Oheimb	2023	Stylommatophora	Camaenidae	VN2019-028	rock
http://coll.mfn-berlin.de/u/0cd63a	http://coll.mfn-berlin.de/u/0c868a	ZMB.Moll 290347a-1	ZMB.Moll 290347a	1	whole animal (75% denatured ethanol) | tissue (96% ethanol, frozen)		Pseudobuliminus franzhuberi Thach, 2018		Parm Viktor von Oheimb | Katharina C. M. von Oheimb	2023	Stylommatophora	Camaenidae	VN2019-003	vegetation
	http://coll.mfn-berlin.de/u/0c868a		ZMB.Moll 290347a	8	whole animal (75% denatured ethanol)		Pseudobuliminus franzhuberi Thach, 2018		Parm Viktor von Oheimb | Katharina C. M. von Oheimb	2023	Stylommatophora	Camaenidae	VN2019-003	vegetation
http://coll.mfn-berlin.de/u/0c8337		ZMB.Moll 290347b		3	dry shell (found empty)		Pseudobuliminus franzhuberi Thach, 2018		Parm Viktor von Oheimb | Katharina C. M. von Oheimb	2023	Stylommatophora	Camaenidae	VN2019-003
http://coll.mfn-berlin.de/u/0c8167		ZMB.Moll 290348		1	dry shell (found empty)		Pseudobuliminus franzhuberi Thach, 2018		Parm Viktor von Oheimb | Katharina C. M. von Oheimb	2023	Stylommatophora	Camaenidae	VN2019-005
http://coll.mfn-berlin.de/u/0c83a0		ZMB.Moll 290349		1	whole animal (75% denatured ethanol)		Pseudobuliminus franzhuberi Thach, 2018		Parm Viktor von Oheimb | Katharina C. M. von Oheimb	2023	Stylommatophora	Camaenidae	VN2019-009	vegetation		https://zenodo.org/records/14339336/files/coll.mfn-berlin.de_u_0c83a0__ZMB.Moll290349__alive_1.jpg | https://zenodo.org/records/14339336/files/coll.mfn-berlin.de_u_0c83a0__ZMB.Moll290349__alive_2.jpg | https://zenodo.org/records/14339336/files/coll.mfn-berlin.de_u_0c83a0__ZMB.Moll290349__alive_3.jpg
http://coll.mfn-berlin.de/u/0c8217		ZMB.Moll 290350		1	whole animal (75% denatured ethanol)		Pseudobuliminus franzhuberi Thach, 2018		Parm Viktor von Oheimb | Katharina C. M. von Oheimb	2023	Stylommatophora	Camaenidae	VN2019-011
http://coll.mfn-berlin.de/u/0c8460		ZMB.Moll 290351		1	whole animal (75% denatured ethanol)		Pseudobuliminus franzhuberi Thach, 2018		Parm Viktor von Oheimb | Katharina C. M. von Oheimb	2023	Stylommatophora	Camaenidae	VN2019-022
http://coll.mfn-berlin.de/u/0c8197		ZMB.Moll 290352a		1	whole animal (75% denatured ethanol)		Pseudobuliminus franzhuberi Thach, 2018		Parm Viktor von Oheimb | Katharina C. M. von Oheimb	2023	Stylommatophora	Camaenidae	VN2019-025	rock
http://coll.mfn-berlin.de/u/0c825d	http://coll.mfn-berlin.de/u/0cc7c8	ZMB.Moll 290352b-1	ZMB.Moll 290352b	1	whole animal (75% denatured ethanol)		Pseudobuliminus franzhuberi Thach, 2018		Parm Viktor von Oheimb | Katharina C. M. von Oheimb	2023	Stylommatophora	Camaenidae	VN2019-025	vegetation		https://zenodo.org/records/14339336/files/coll.mfn-berlin.de_u_0c825d__ZMB.Moll290352b-1__alive_1.jpg | https://zenodo.org/records/14339336/files/coll.mfn-berlin.de_u_0c825d__ZMB.Moll290352b-1__alive_2.jpg | https://zenodo.org/records/14339336/files/coll.mfn-berlin.de_u_0c825d__ZMB.Moll290352b-1__alive_3.jpg
	http://coll.mfn-berlin.de/u/0cc7c8		ZMB.Moll 290352b	3	whole animal (75% denatured ethanol)		Pseudobuliminus franzhuberi Thach, 2018		Parm Viktor von Oheimb | Katharina C. M. von Oheimb	2023	Stylommatophora	Camaenidae	VN2019-025	vegetation
http://coll.mfn-berlin.de/u/0c8424		ZMB.Moll 290353		1	whole animal (75% denatured ethanol)		Pseudobuliminus franzhuberi Thach, 2018		Parm Viktor von Oheimb | Katharina C. M. von Oheimb	2023	Stylommatophora	Camaenidae	VN2019-026
http://coll.mfn-berlin.de/u/0c82a0	http://coll.mfn-berlin.de/u/0c831f	ZMB.Moll 290354a-1	ZMB.Moll 290354a	1	whole animal (75% denatured ethanol) | tissue (96% ethanol, frozen)		Pseudobuliminus franzhuberi Thach, 2018		Parm Viktor von Oheimb | Katharina C. M. von Oheimb	2023	Stylommatophora	Camaenidae	VN2019-028	rock
	http://coll.mfn-berlin.de/u/0c831f		ZMB.Moll 290354a	1	whole animal (75% denatured ethanol)	juvenile	Pseudobuliminus franzhuberi Thach, 2018	cf.	Parm Viktor von Oheimb | Katharina C. M. von Oheimb	2023	Stylommatophora	Camaenidae	VN2019-028	rock
http://coll.mfn-berlin.de/u/0c823d		ZMB.Moll 290354b		5	whole animal (75% denatured ethanol)		Pseudobuliminus franzhuberi Thach, 2018		Parm Viktor von Oheimb | Katharina C. M. von Oheimb	2023	Stylommatophora	Camaenidae	VN2019-028	vegetation
http://coll.mfn-berlin.de/u/0cdc6c		ZMB.Moll 290355		1	dry shell (found empty)	juvenile	Kaliella haiphongensis Dautzenberg, 1894	cf.	Parm Viktor von Oheimb | Katharina C. M. von Oheimb	2023	Stylommatophora	Chronidae	VN2019-003
http://coll.mfn-berlin.de/u/0c81fd		ZMB.Moll 290356a		2	whole animal (75% denatured ethanol)		Kaliella haiphongensis Dautzenberg, 1894		Parm Viktor von Oheimb | Katharina C. M. von Oheimb	2023	Stylommatophora	Chronidae	VN2019-014	ground
http://coll.mfn-berlin.de/u/0c822f	http://coll.mfn-berlin.de/u/0cc902	ZMB.Moll 290356b-1	ZMB.Moll 290356b	1	dry shell (found empty)		Kaliella haiphongensis Dautzenberg, 1894		Parm Viktor von Oheimb | Katharina C. M. von Oheimb	2023	Stylommatophora	Chronidae	VN2019-014
	http://coll.mfn-berlin.de/u/0cc902		ZMB.Moll 290356b	3	dry shell (found empty)	juvenile	Kaliella haiphongensis Dautzenberg, 1894		Parm Viktor von Oheimb | Katharina C. M. von Oheimb	2023	Stylommatophora	Chronidae	VN2019-014
http://coll.mfn-berlin.de/u/0c822e	http://coll.mfn-berlin.de/u/0cd57a	ZMB.Moll 290357-1	ZMB.Moll 290357	1	whole animal (75% denatured ethanol) | tissue (96% ethanol, frozen)		Kaliella haiphongensis Dautzenberg, 1894		Parm Viktor von Oheimb | Katharina C. M. von Oheimb	2023	Stylommatophora	Chronidae	VN2019-015
	http://coll.mfn-berlin.de/u/0cd57a		ZMB.Moll 290357	1	whole animal (75% denatured ethanol)		Kaliella haiphongensis Dautzenberg, 1894		Parm Viktor von Oheimb | Katharina C. M. von Oheimb	2023	Stylommatophora	Chronidae	VN2019-015
http://coll.mfn-berlin.de/u/0c876f	http://coll.mfn-berlin.de/u/0c825e	ZMB.Moll 290358-1	ZMB.Moll 290358	1	whole animal (75% denatured ethanol) | tissue (96% ethanol, frozen)		Kaliella joubini Dautzenberg & Fischer, 1905		Parm Viktor von Oheimb | Katharina C. M. von Oheimb	2023	Stylommatophora	Chronidae	VN2019-009	vegetation
	http://coll.mfn-berlin.de/u/0c825e		ZMB.Moll 290358	2	whole animal (75% denatured ethanol)		Kaliella joubini Dautzenberg & Fischer, 1905		Parm Viktor von Oheimb | Katharina C. M. von Oheimb	2023	Stylommatophora	Chronidae	VN2019-009	vegetation
http://coll.mfn-berlin.de/u/0cc814		ZMB.Moll 290359		1	whole animal (75% denatured ethanol)		Kaliella joubini Dautzenberg & Fischer, 1905		Parm Viktor von Oheimb | Katharina C. M. von Oheimb	2023	Stylommatophora	Chronidae	VN2019-024	rock
http://coll.mfn-berlin.de/u/0c87ad		ZMB.Moll 290360a		1	whole animal (75% denatured ethanol)		Kaliella joubini Dautzenberg & Fischer, 1905		Parm Viktor von Oheimb | Katharina C. M. von Oheimb	2023	Stylommatophora	Chronidae	VN2019-036	vegetation
http://coll.mfn-berlin.de/u/0c8455		ZMB.Moll 290360b		1	dry shell (found empty)		Kaliella joubini Dautzenberg & Fischer, 1905		Parm Viktor von Oheimb | Katharina C. M. von Oheimb	2023	Stylommatophora	Chronidae	VN2019-036
http://coll.mfn-berlin.de/u/0cd3ed		ZMB.Moll 290361a		3	whole animal (75% denatured ethanol)		Kaliella sp. A		Parm Viktor von Oheimb | Katharina C. M. von Oheimb	2023	Stylommatophora	Chronidae	VN2019-008	vegetation
http://coll.mfn-berlin.de/u/0c86d8	http://coll.mfn-berlin.de/u/0cd5af	ZMB.Moll 290361b-1	ZMB.Moll 290361b	1	dry shell (found empty)		Kaliella sp. A		Parm Viktor von Oheimb | Katharina C. M. von Oheimb	2023	Stylommatophora	Chronidae	VN2019-008
	http://coll.mfn-berlin.de/u/0cd5af		ZMB.Moll 290361b	4	dry shell (found empty)		Kaliella sp. A		Parm Viktor von Oheimb | Katharina C. M. von Oheimb	2023	Stylommatophora	Chronidae	VN2019-008
http://coll.mfn-berlin.de/u/0c869b		ZMB.Moll 290362		1	whole animal (75% denatured ethanol)		Kaliella sp. A		Parm Viktor von Oheimb | Katharina C. M. von Oheimb	2023	Stylommatophora	Chronidae	VN2019-032	vegetation
http://coll.mfn-berlin.de/u/0cd39f		ZMB.Moll 290363a		2	whole animal (75% denatured ethanol)		Kaliella sp. B		Parm Viktor von Oheimb | Katharina C. M. von Oheimb	2023	Stylommatophora	Chronidae	VN2019-005	soil
http://coll.mfn-berlin.de/u/0cdcfa		ZMB.Moll 290363b		1	dry shell (found empty)		Kaliella sp. B		Parm Viktor von Oheimb | Katharina C. M. von Oheimb	2023	Stylommatophora	Chronidae	VN2019-005
http://coll.mfn-berlin.de/u/0c86ef		ZMB.Moll 290364		1	whole animal (75% denatured ethanol)		Kaliella sp. B		Parm Viktor von Oheimb | Katharina C. M. von Oheimb	2023	Stylommatophora	Chronidae	VN2019-008	vegetation
http://coll.mfn-berlin.de/u/0c845f	http://coll.mfn-berlin.de/u/0cc940	ZMB.Moll 290365-1	ZMB.Moll 290365	1	dry shell (found empty)		Kaliella sp. B		Parm Viktor von Oheimb | Katharina C. M. von Oheimb	2023	Stylommatophora	Chronidae	VN2019-014
	http://coll.mfn-berlin.de/u/0cc940		ZMB.Moll 290365	8	dry shell (found empty)		Kaliella sp. B		Parm Viktor von Oheimb | Katharina C. M. von Oheimb	2023	Stylommatophora	Chronidae	VN2019-014
http://coll.mfn-berlin.de/u/0c83a6		ZMB.Moll 290366		1	dry shell (found empty)	juvenile	Kaliella sp. C	cf.	Parm Viktor von Oheimb | Katharina C. M. von Oheimb	2023	Stylommatophora	Chronidae	VN2019-003
http://coll.mfn-berlin.de/u/0c8347		ZMB.Moll 290367		1	dry shell (found empty)	juvenile	Kaliella sp. C	cf.	Parm Viktor von Oheimb | Katharina C. M. von Oheimb	2023	Stylommatophora	Chronidae	VN2019-008
http://coll.mfn-berlin.de/u/0c8163	http://coll.mfn-berlin.de/u/0c81e2	ZMB.Moll 290368-1	ZMB.Moll 290368	1	whole animal (75% denatured ethanol)		Kaliella sp. C		Parm Viktor von Oheimb | Katharina C. M. von Oheimb	2023	Stylommatophora	Chronidae	VN2019-032	vegetation
	http://coll.mfn-berlin.de/u/0c81e2		ZMB.Moll 290368	4	whole animal (75% denatured ethanol)		Kaliella sp. C		Parm Viktor von Oheimb | Katharina C. M. von Oheimb	2023	Stylommatophora	Chronidae	VN2019-032	vegetation
http://coll.mfn-berlin.de/u/0c828a		ZMB.Moll 290369		1	whole animal (75% denatured ethanol)	juvenile	Kaliella sp. D		Parm Viktor von Oheimb | Katharina C. M. von Oheimb	2023	Stylommatophora	Chronidae	VN2019-018	ground
http://coll.mfn-berlin.de/u/0c8407		ZMB.Moll 290370		1	whole animal (75% denatured ethanol)		Kaliella sp. D		Parm Viktor von Oheimb | Katharina C. M. von Oheimb	2023	Stylommatophora	Chronidae	VN2019-028	vegetation
http://coll.mfn-berlin.de/u/0c824a		ZMB.Moll 290371		1	whole animal (75% denatured ethanol)		Kaliella sp. E		Parm Viktor von Oheimb | Katharina C. M. von Oheimb	2023	Stylommatophora	Chronidae	VN2019-014	vegetation
http://coll.mfn-berlin.de/u/0c8495		ZMB.Moll 290372		2	dry shell (found empty)	juvenile	Kaliella sp. F	cf.	Parm Viktor von Oheimb | Katharina C. M. von Oheimb	2023	Stylommatophora	Chronidae	VN2019-005
http://coll.mfn-berlin.de/u/0cbb2b		ZMB.Moll 290373		2	dry shell (found empty)	juvenile	Kaliella sp. G		Parm Viktor von Oheimb | Katharina C. M. von Oheimb	2023	Stylommatophora	Chronidae	VN2019-025
http://coll.mfn-berlin.de/u/0c87c9		ZMB.Moll 290374		1	dry shell (found empty)	juvenile	Kaliella subelongata Bavay & Dautzenberg, 1912		Parm Viktor von Oheimb | Katharina C. M. von Oheimb	2023	Stylommatophora	Chronidae	VN2019-003
http://coll.mfn-berlin.de/u/0cd4fa		ZMB.Moll 290375		1	whole animal (75% denatured ethanol)		Kaliella tongkingensis Möllendorff, 1901		Parm Viktor von Oheimb | Katharina C. M. von Oheimb	2023	Stylommatophora	Chronidae	VN2019-018	rock
http://coll.mfn-berlin.de/u/0c819a	http://coll.mfn-berlin.de/u/0c83e6	ZMB.Moll 290376a-1	ZMB.Moll 290376a	1	whole animal (75% denatured ethanol) | tissue (96% ethanol, frozen)		Euryauchenia fischeri reticulata (Nordsieck, 2002)		Parm Viktor von Oheimb | Katharina C. M. von Oheimb	2023	Stylommatophora	Clausiliidae	VN2019-010	rock
	http://coll.mfn-berlin.de/u/0c83e6		ZMB.Moll 290376a	5	whole animal (75% denatured ethanol)		Euryauchenia fischeri reticulata (Nordsieck, 2002)		Parm Viktor von Oheimb | Katharina C. M. von Oheimb	2023	Stylommatophora	Clausiliidae	VN2019-010	rock
http://coll.mfn-berlin.de/u/0c8240		ZMB.Moll 290376b		1	dry shell (found empty)		Euryauchenia fischeri reticulata (Nordsieck, 2002)		Parm Viktor von Oheimb | Katharina C. M. von Oheimb	2023	Stylommatophora	Clausiliidae	VN2019-010
http://coll.mfn-berlin.de/u/0c83db	http://coll.mfn-berlin.de/u/0c8796	ZMB.Moll 290377a-1	ZMB.Moll 290377a	1	whole animal (75% denatured ethanol) | tissue (96% ethanol, frozen)		Euryauchenia fischeri reticulata (Nordsieck, 2002)		Parm Viktor von Oheimb | Katharina C. M. von Oheimb	2023	Stylommatophora	Clausiliidae	VN2019-011
	http://coll.mfn-berlin.de/u/0c8796		ZMB.Moll 290377a	1	whole animal (75% denatured ethanol)		Euryauchenia fischeri reticulata (Nordsieck, 2002)		Parm Viktor von Oheimb | Katharina C. M. von Oheimb	2023	Stylommatophora	Clausiliidae	VN2019-011
http://coll.mfn-berlin.de/u/0c8687		ZMB.Moll 290377b		1	dry shell (found empty)		Euryauchenia fischeri reticulata (Nordsieck, 2002)		Parm Viktor von Oheimb | Katharina C. M. von Oheimb	2023	Stylommatophora	Clausiliidae	VN2019-011
http://coll.mfn-berlin.de/u/0c81e1		ZMB.Moll 290378		1	whole animal (75% denatured ethanol)		Euryauchenia fischeri reticulata (Nordsieck, 2002)		Parm Viktor von Oheimb | Katharina C. M. von Oheimb	2023	Stylommatophora	Clausiliidae	VN2019-017	rock
http://coll.mfn-berlin.de/u/0c831c	http://coll.mfn-berlin.de/u/0c8732	ZMB.Moll 290379-1	ZMB.Moll 290379	1	whole animal (75% denatured ethanol)		Megalauchenia proctostoma forceps (Loosjes & Loosjes-van Bemmel, 1973)		Parm Viktor von Oheimb | Katharina C. M. von Oheimb	2023	Stylommatophora	Clausiliidae	VN2019-003	rock
http://coll.mfn-berlin.de/u/0cc896	http://coll.mfn-berlin.de/u/0c8732	ZMB.Moll 290379-2	ZMB.Moll 290379	1	whole animal (75% denatured ethanol) | tissue (96% ethanol, frozen)		Megalauchenia proctostoma forceps (Loosjes & Loosjes-van Bemmel, 1973)		Parm Viktor von Oheimb | Katharina C. M. von Oheimb	2023	Stylommatophora	Clausiliidae	VN2019-003	rock
	http://coll.mfn-berlin.de/u/0c8732		ZMB.Moll 290379	9	whole animal (75% denatured ethanol)		Megalauchenia proctostoma forceps (Loosjes & Loosjes-van Bemmel, 1973)		Parm Viktor von Oheimb | Katharina C. M. von Oheimb	2023	Stylommatophora	Clausiliidae	VN2019-003	rock
http://coll.mfn-berlin.de/u/0c847d		ZMB.Moll 290380		11	whole animal (75% denatured ethanol)		Megalauchenia proctostoma forceps (Loosjes & Loosjes-van Bemmel, 1973)		Parm Viktor von Oheimb | Katharina C. M. von Oheimb	2023	Stylommatophora	Clausiliidae	VN2019-005
http://coll.mfn-berlin.de/u/0c8230		ZMB.Moll 290381		3	whole animal (75% denatured ethanol)		Megalauchenia proctostoma forceps (Loosjes & Loosjes-van Bemmel, 1973)		Parm Viktor von Oheimb | Katharina C. M. von Oheimb	2023	Stylommatophora	Clausiliidae	VN2019-006	rock
http://coll.mfn-berlin.de/u/0c833c		ZMB.Moll 290382a		4	whole animal (75% denatured ethanol)		Megalauchenia proctostoma forceps (Loosjes & Loosjes-van Bemmel, 1973)		Parm Viktor von Oheimb | Katharina C. M. von Oheimb	2023	Stylommatophora	Clausiliidae	VN2019-008	ground
http://coll.mfn-berlin.de/u/0c8228		ZMB.Moll 290382b		21	whole animal (75% denatured ethanol)		Megalauchenia proctostoma forceps (Loosjes & Loosjes-van Bemmel, 1973)		Parm Viktor von Oheimb | Katharina C. M. von Oheimb	2023	Stylommatophora	Clausiliidae	VN2019-008	rock
http://coll.mfn-berlin.de/u/0c838e		ZMB.Moll 290382c		1	dry shell (found empty)	juvenile	Megalauchenia proctostoma forceps (Loosjes & Loosjes-van Bemmel, 1973)	cf.	Parm Viktor von Oheimb | Katharina C. M. von Oheimb	2023	Stylommatophora	Clausiliidae	VN2019-008
http://coll.mfn-berlin.de/u/0c8299		ZMB.Moll 290383		3	whole animal (75% denatured ethanol)		Megalauchenia proctostoma forceps (Loosjes & Loosjes-van Bemmel, 1973)		Parm Viktor von Oheimb | Katharina C. M. von Oheimb	2023	Stylommatophora	Clausiliidae	VN2019-009	rock
http://coll.mfn-berlin.de/u/0c835e		ZMB.Moll 290384a		12	whole animal (75% denatured ethanol)		Megalauchenia proctostoma forceps (Loosjes & Loosjes-van Bemmel, 1973)		Parm Viktor von Oheimb | Katharina C. M. von Oheimb	2023	Stylommatophora	Clausiliidae	VN2019-010	rock
http://coll.mfn-berlin.de/u/0c8175	http://coll.mfn-berlin.de/u/0cc86a	ZMB.Moll 290384b-1	ZMB.Moll 290384b	1	whole animal (75% denatured ethanol) | tissue (96% ethanol, frozen)		Megalauchenia proctostoma forceps (Loosjes & Loosjes-van Bemmel, 1973)		Parm Viktor von Oheimb | Katharina C. M. von Oheimb	2023	Stylommatophora	Clausiliidae	VN2019-010	vegetation
	http://coll.mfn-berlin.de/u/0cc86a		ZMB.Moll 290384b	2	whole animal (75% denatured ethanol)		Megalauchenia proctostoma forceps (Loosjes & Loosjes-van Bemmel, 1973)		Parm Viktor von Oheimb | Katharina C. M. von Oheimb	2023	Stylommatophora	Clausiliidae	VN2019-010	vegetation
http://coll.mfn-berlin.de/u/0c829e		ZMB.Moll 290384c		1	dry shell (found empty)	juvenile	Megalauchenia proctostoma forceps (Loosjes & Loosjes-van Bemmel, 1973)	cf.	Parm Viktor von Oheimb | Katharina C. M. von Oheimb	2023	Stylommatophora	Clausiliidae	VN2019-010
http://coll.mfn-berlin.de/u/0c8325		ZMB.Moll 290385a		14	whole animal (75% denatured ethanol)		Megalauchenia proctostoma forceps (Loosjes & Loosjes-van Bemmel, 1973)		Parm Viktor von Oheimb | Katharina C. M. von Oheimb	2023	Stylommatophora	Clausiliidae	VN2019-017	rock
http://coll.mfn-berlin.de/u/0c841f		ZMB.Moll 290385b		3	whole animal (75% denatured ethanol)		Megalauchenia proctostoma forceps (Loosjes & Loosjes-van Bemmel, 1973)		Parm Viktor von Oheimb | Katharina C. M. von Oheimb	2023	Stylommatophora	Clausiliidae	VN2019-017	vegetation
http://coll.mfn-berlin.de/u/0c8461		ZMB.Moll 290386a		1	whole animal (75% denatured ethanol)		Megalauchenia proctostoma forceps (Loosjes & Loosjes-van Bemmel, 1973)		Parm Viktor von Oheimb | Katharina C. M. von Oheimb	2023	Stylommatophora	Clausiliidae	VN2019-018	ground
http://coll.mfn-berlin.de/u/0cc879		ZMB.Moll 290386b		11	whole animal (75% denatured ethanol)		Megalauchenia proctostoma forceps (Loosjes & Loosjes-van Bemmel, 1973)		Parm Viktor von Oheimb | Katharina C. M. von Oheimb	2023	Stylommatophora	Clausiliidae	VN2019-018	rock
http://coll.mfn-berlin.de/u/0c8706		ZMB.Moll 290387a		9	whole animal (75% denatured ethanol)		Megalauchenia proctostoma forceps (Loosjes & Loosjes-van Bemmel, 1973)		Parm Viktor von Oheimb | Katharina C. M. von Oheimb	2023	Stylommatophora	Clausiliidae	VN2019-024	rock
http://coll.mfn-berlin.de/u/0c8312		ZMB.Moll 290387b		1	whole animal (75% denatured ethanol)		Megalauchenia proctostoma forceps (Loosjes & Loosjes-van Bemmel, 1973)		Parm Viktor von Oheimb | Katharina C. M. von Oheimb	2023	Stylommatophora	Clausiliidae	VN2019-024	vegetation
http://coll.mfn-berlin.de/u/0c82ab		ZMB.Moll 290387c		1	dry shell (found empty)		Megalauchenia proctostoma forceps (Loosjes & Loosjes-van Bemmel, 1973)		Parm Viktor von Oheimb | Katharina C. M. von Oheimb	2023	Stylommatophora	Clausiliidae	VN2019-024
http://coll.mfn-berlin.de/u/0e5f45		ZMB.Moll 290388		8	whole animal (75% denatured ethanol)		Megalauchenia proctostoma forceps (Loosjes & Loosjes-van Bemmel, 1973)		Parm Viktor von Oheimb | Katharina C. M. von Oheimb	2023	Stylommatophora	Clausiliidae	VN2019-025	rock
http://coll.mfn-berlin.de/u/0c8747		ZMB.Moll 290389		4	whole animal (75% denatured ethanol)		Megalauchenia proctostoma forceps (Loosjes & Loosjes-van Bemmel, 1973)		Parm Viktor von Oheimb | Katharina C. M. von Oheimb	2023	Stylommatophora	Clausiliidae	VN2019-026
http://coll.mfn-berlin.de/u/0c8212		ZMB.Moll 290390		4	whole animal (75% denatured ethanol)		Megalauchenia proctostoma forceps (Loosjes & Loosjes-van Bemmel, 1973)		Parm Viktor von Oheimb | Katharina C. M. von Oheimb	2023	Stylommatophora	Clausiliidae	VN2019-027	rock
http://coll.mfn-berlin.de/u/0c8223		ZMB.Moll 290391a		9	whole animal (75% denatured ethanol)		Megalauchenia proctostoma forceps (Loosjes & Loosjes-van Bemmel, 1973)		Parm Viktor von Oheimb | Katharina C. M. von Oheimb	2023	Stylommatophora	Clausiliidae	VN2019-028	rock
http://coll.mfn-berlin.de/u/0c8251		ZMB.Moll 290391b		1	whole animal (75% denatured ethanol)		Megalauchenia proctostoma forceps (Loosjes & Loosjes-van Bemmel, 1973)		Parm Viktor von Oheimb | Katharina C. M. von Oheimb	2023	Stylommatophora	Clausiliidae	VN2019-028	vegetation
http://coll.mfn-berlin.de/u/0cc83d		ZMB.Moll 290392a		1	whole animal (75% denatured ethanol)		Megalauchenia proctostoma forceps (Loosjes & Loosjes-van Bemmel, 1973)		Parm Viktor von Oheimb | Katharina C. M. von Oheimb	2023	Stylommatophora	Clausiliidae	VN2019-032	ground
http://coll.mfn-berlin.de/u/0c83aa		ZMB.Moll 290392b		7	whole animal (75% denatured ethanol)		Megalauchenia proctostoma forceps (Loosjes & Loosjes-van Bemmel, 1973)		Parm Viktor von Oheimb | Katharina C. M. von Oheimb	2023	Stylommatophora	Clausiliidae	VN2019-032	rock
http://coll.mfn-berlin.de/u/0c81c3		ZMB.Moll 290393a		5	whole animal (75% denatured ethanol)		Megalauchenia proctostoma forceps (Loosjes & Loosjes-van Bemmel, 1973)		Parm Viktor von Oheimb | Katharina C. M. von Oheimb	2023	Stylommatophora	Clausiliidae	VN2019-035	ground
http://coll.mfn-berlin.de/u/0c837b	http://coll.mfn-berlin.de/u/0c8375	ZMB.Moll 290393b-1	ZMB.Moll 290393b	1	whole animal (75% denatured ethanol)		Megalauchenia proctostoma forceps (Loosjes & Loosjes-van Bemmel, 1973)		Parm Viktor von Oheimb | Katharina C. M. von Oheimb	2023	Stylommatophora	Clausiliidae	VN2019-035	rock
	http://coll.mfn-berlin.de/u/0c8375		ZMB.Moll 290393b	22	whole animal (75% denatured ethanol)		Megalauchenia proctostoma forceps (Loosjes & Loosjes-van Bemmel, 1973)		Parm Viktor von Oheimb | Katharina C. M. von Oheimb	2023	Stylommatophora	Clausiliidae	VN2019-035	rock
http://coll.mfn-berlin.de/u/0c86c4		ZMB.Moll 290393c		1	whole animal (75% denatured ethanol)		Megalauchenia proctostoma forceps (Loosjes & Loosjes-van Bemmel, 1973)		Parm Viktor von Oheimb | Katharina C. M. von Oheimb	2023	Stylommatophora	Clausiliidae	VN2019-035	vegetation
http://coll.mfn-berlin.de/u/0c837c		ZMB.Moll 290394a		2	whole animal (75% denatured ethanol)		Megalauchenia proctostoma forceps (Loosjes & Loosjes-van Bemmel, 1973)		Parm Viktor von Oheimb | Katharina C. M. von Oheimb	2023	Stylommatophora	Clausiliidae	VN2019-036	ground
http://coll.mfn-berlin.de/u/0cc7ee		ZMB.Moll 290394b		18	whole animal (75% denatured ethanol)		Megalauchenia proctostoma forceps (Loosjes & Loosjes-van Bemmel, 1973)		Parm Viktor von Oheimb | Katharina C. M. von Oheimb	2023	Stylommatophora	Clausiliidae	VN2019-036	rock
http://coll.mfn-berlin.de/u/0c82fa		ZMB.Moll 290394c		5	whole animal (75% denatured ethanol)		Megalauchenia proctostoma forceps (Loosjes & Loosjes-van Bemmel, 1973)		Parm Viktor von Oheimb | Katharina C. M. von Oheimb	2023	Stylommatophora	Clausiliidae	VN2019-036	vegetation
http://coll.mfn-berlin.de/u/0cc968		ZMB.Moll 290394d		5	dry shell (found empty)		Megalauchenia proctostoma forceps (Loosjes & Loosjes-van Bemmel, 1973)		Parm Viktor von Oheimb | Katharina C. M. von Oheimb	2023	Stylommatophora	Clausiliidae	VN2019-036
http://coll.mfn-berlin.de/u/0c8213	http://coll.mfn-berlin.de/u/0c841e	ZMB.Moll 290395a-1	ZMB.Moll 290395a	1	whole animal (75% denatured ethanol)		Megalauchenia proctostoma proctostoma (Mabille, 1889)		Parm Viktor von Oheimb | Katharina C. M. von Oheimb	2023	Stylommatophora	Clausiliidae	VN2019-014	rock
http://coll.mfn-berlin.de/u/0c8334	http://coll.mfn-berlin.de/u/0c841e	ZMB.Moll 290395a-2	ZMB.Moll 290395a	1	whole animal (75% denatured ethanol) | tissue (96% ethanol, frozen)		Megalauchenia proctostoma proctostoma (Mabille, 1889)		Parm Viktor von Oheimb | Katharina C. M. von Oheimb	2023	Stylommatophora	Clausiliidae	VN2019-014	rock
	http://coll.mfn-berlin.de/u/0c841e		ZMB.Moll 290395a	5	whole animal (75% denatured ethanol)		Megalauchenia proctostoma proctostoma (Mabille, 1889)		Parm Viktor von Oheimb | Katharina C. M. von Oheimb	2023	Stylommatophora	Clausiliidae	VN2019-014	rock
http://coll.mfn-berlin.de/u/0c8314		ZMB.Moll 290395b		1	whole animal (75% denatured ethanol)		Megalauchenia proctostoma proctostoma (Mabille, 1889)		Parm Viktor von Oheimb | Katharina C. M. von Oheimb	2023	Stylommatophora	Clausiliidae	VN2019-014	vegetation
http://coll.mfn-berlin.de/u/0c81bf	http://coll.mfn-berlin.de/u/0c82c3	ZMB.Moll 290396a-1	ZMB.Moll 290396a	1	whole animal (75% denatured ethanol)		Oospira abstrusa abstrusa (Szekeres, 1970)		Parm Viktor von Oheimb | Katharina C. M. von Oheimb	2023	Stylommatophora	Clausiliidae	VN2019-013	vegetation	kept alive in laboratory culture at University of Lodz
http://coll.mfn-berlin.de/u/0c8193	http://coll.mfn-berlin.de/u/0c82c3	ZMB.Moll 290396a-2	ZMB.Moll 290396a	1	whole animal (75% denatured ethanol) | tissue (96% ethanol, frozen)		Oospira abstrusa abstrusa (Szekeres, 1970)		Parm Viktor von Oheimb | Katharina C. M. von Oheimb	2023	Stylommatophora	Clausiliidae	VN2019-013	vegetation	kept alive in laboratory culture at University of Lodz
	http://coll.mfn-berlin.de/u/0c82c3		ZMB.Moll 290396a	1	whole animal (75% denatured ethanol)		Oospira abstrusa abstrusa (Szekeres, 1970)		Parm Viktor von Oheimb | Katharina C. M. von Oheimb	2023	Stylommatophora	Clausiliidae	VN2019-013	vegetation	kept alive in laboratory culture at University of Lodz
http://coll.mfn-berlin.de/u/0c8404		ZMB.Moll 290396b		1	whole animal (75% denatured ethanol)		Oospira abstrusa abstrusa (Szekeres, 1970)		Parm Viktor von Oheimb | Katharina C. M. von Oheimb	2023	Stylommatophora	Clausiliidae	VN2019-013	vegetation
http://coll.mfn-berlin.de/u/0c837d		ZMB.Moll 290397		1	whole animal (75% denatured ethanol)		Oospira abstrusa abstrusa (Szekeres, 1970)		Parm Viktor von Oheimb | Katharina C. M. von Oheimb	2023	Stylommatophora	Clausiliidae	VN2019-014	vegetation	kept alive in laboratory culture at University of Lodz
http://coll.mfn-berlin.de/u/0c81f5		ZMB.Moll 290398		1	whole animal (75% denatured ethanol)		Oospira abstrusa abstrusa (Szekeres, 1970)		Parm Viktor von Oheimb | Katharina C. M. von Oheimb	2023	Stylommatophora	Clausiliidae	VN2019-036	vegetation
http://coll.mfn-berlin.de/u/0c8338		ZMB.Moll 290399		1	whole animal (75% denatured ethanol) | tissue (96% ethanol, frozen)		Oospira eregia (Szekeres, 1969)		Parm Viktor von Oheimb | Katharina C. M. von Oheimb	2023	Stylommatophora	Clausiliidae	VN2019-010	rock	kept alive in laboratory culture at University of Lodz
http://coll.mfn-berlin.de/u/0cc802	http://coll.mfn-berlin.de/u/0c8430	ZMB.Moll 290400-1	ZMB.Moll 290400	1	dry shell (found empty)		Oospira eregia (Szekeres, 1969)		Parm Viktor von Oheimb | Katharina C. M. von Oheimb	2023	Stylommatophora	Clausiliidae	VN2019-035
	http://coll.mfn-berlin.de/u/0c8430		ZMB.Moll 290400	1	dry shell (found empty)		Oospira eregia (Szekeres, 1969)		Parm Viktor von Oheimb | Katharina C. M. von Oheimb	2023	Stylommatophora	Clausiliidae	VN2019-035
http://coll.mfn-berlin.de/u/0c87cf	http://coll.mfn-berlin.de/u/0c822b	ZMB.Moll 290401a-1	ZMB.Moll 290401a	1	whole animal (75% denatured ethanol)		Oospira miranda (Loosjes & Loosjes-van Bemmel, 1973)		Parm Viktor von Oheimb | Katharina C. M. von Oheimb	2023	Stylommatophora	Clausiliidae	VN2019-003	ground	kept alive in laboratory culture at University of Lodz	https://zenodo.org/records/14339325/files/coll.mfn-berlin.de_u_0c87cf__ZMB.Moll290401a-1__alive_1.jpg | https://zenodo.org/records/14339325/files/coll.mfn-berlin.de_u_0c87cf__ZMB.Moll290401a-1__alive_2.jpg | https://zenodo.org/records/14339325/files/coll.mfn-berlin.de_u_0c87cf__ZMB.Moll290401a-1__alive_3.jpg
	http://coll.mfn-berlin.de/u/0c822b		ZMB.Moll 290401a	3	whole animal (75% denatured ethanol)		Oospira miranda (Loosjes & Loosjes-van Bemmel, 1973)		Parm Viktor von Oheimb | Katharina C. M. von Oheimb	2023	Stylommatophora	Clausiliidae	VN2019-003	ground	kept alive in laboratory culture at University of Lodz
http://coll.mfn-berlin.de/u/0c83d6		ZMB.Moll 290401b		1	whole animal (75% denatured ethanol)		Oospira miranda (Loosjes & Loosjes-van Bemmel, 1973)		Parm Viktor von Oheimb | Katharina C. M. von Oheimb	2023	Stylommatophora	Clausiliidae	VN2019-003	rock
http://coll.mfn-berlin.de/u/0c833b	http://coll.mfn-berlin.de/u/0c86dd	ZMB.Moll 290401c-1	ZMB.Moll 290401c	1	whole animal (75% denatured ethanol) | tissue (96% ethanol, frozen)		Oospira miranda (Loosjes & Loosjes-van Bemmel, 1973)		Parm Viktor von Oheimb | Katharina C. M. von Oheimb	2023	Stylommatophora	Clausiliidae	VN2019-003	vegetation
	http://coll.mfn-berlin.de/u/0c86dd		ZMB.Moll 290401c	2	whole animal (75% denatured ethanol)		Oospira miranda (Loosjes & Loosjes-van Bemmel, 1973)		Parm Viktor von Oheimb | Katharina C. M. von Oheimb	2023	Stylommatophora	Clausiliidae	VN2019-003	vegetation
http://coll.mfn-berlin.de/u/0c81f8		ZMB.Moll 290401d		4	dry shell (found empty)		Oospira miranda (Loosjes & Loosjes-van Bemmel, 1973)		Parm Viktor von Oheimb | Katharina C. M. von Oheimb	2023	Stylommatophora	Clausiliidae	VN2019-003
http://coll.mfn-berlin.de/u/0c8202	http://coll.mfn-berlin.de/u/0c8410	ZMB.Moll 290985a-1	ZMB.Moll 290985a	1	whole animal (75% denatured ethanol)		Oospira miranda (Loosjes & Loosjes-van Bemmel, 1973)		Parm Viktor von Oheimb | Katharina C. M. von Oheimb	2023	Stylommatophora	Clausiliidae	VN2019-008	ground	kept alive in laboratory culture at University of Lodz	https://zenodo.org/records/14339325/files/coll.mfn-berlin.de_u_0c8202__ZMB.Moll290985a-1__alive.jpg
	http://coll.mfn-berlin.de/u/0c8410		ZMB.Moll 290985a	8	whole animal (75% denatured ethanol)		Oospira miranda (Loosjes & Loosjes-van Bemmel, 1973)		Parm Viktor von Oheimb | Katharina C. M. von Oheimb	2023	Stylommatophora	Clausiliidae	VN2019-008	ground	kept alive in laboratory culture at University of Lodz
http://coll.mfn-berlin.de/u/0c86d7		ZMB.Moll 290985b		1	whole animal (75% denatured ethanol)		Oospira miranda (Loosjes & Loosjes-van Bemmel, 1973)		Anna Sulikowska-Drozd	2022	Stylommatophora	Clausiliidae	VN2019-008	ground
http://coll.mfn-berlin.de/u/0c8664		ZMB.Moll 290985c		3	whole animal (75% denatured ethanol)		Oospira miranda (Loosjes & Loosjes-van Bemmel, 1973)		Parm Viktor von Oheimb | Katharina C. M. von Oheimb	2023	Stylommatophora	Clausiliidae	VN2019-008	rock
http://coll.mfn-berlin.de/u/0c819e		ZMB.Moll 290985d		1	whole animal (75% denatured ethanol)	juvenile	Oospira miranda (Loosjes & Loosjes-van Bemmel, 1973)		Parm Viktor von Oheimb | Katharina C. M. von Oheimb	2023	Stylommatophora	Clausiliidae	VN2019-008	soil
http://coll.mfn-berlin.de/u/0c8164	http://coll.mfn-berlin.de/u/0c8677	ZMB.Moll 290985e-1	ZMB.Moll 290985e	1	whole animal (75% denatured ethanol)		Oospira miranda (Loosjes & Loosjes-van Bemmel, 1973)		Parm Viktor von Oheimb | Katharina C. M. von Oheimb	2023	Stylommatophora	Clausiliidae	VN2019-008	vegetation
	http://coll.mfn-berlin.de/u/0c8677		ZMB.Moll 290985e	3	whole animal (75% denatured ethanol)		Oospira miranda (Loosjes & Loosjes-van Bemmel, 1973)		Parm Viktor von Oheimb | Katharina C. M. von Oheimb	2023	Stylommatophora	Clausiliidae	VN2019-008	vegetation
http://coll.mfn-berlin.de/u/0c8484		ZMB.Moll 290985f		4	whole animal (75% denatured ethanol)		Oospira miranda (Loosjes & Loosjes-van Bemmel, 1973)		Parm Viktor von Oheimb | Katharina C. M. von Oheimb	2023	Stylommatophora	Clausiliidae	VN2019-008	vegetation	kept alive in laboratory culture at University of Lodz
http://coll.mfn-berlin.de/u/0c8690		ZMB.Moll 290985g		3	dry shell (found empty)		Oospira miranda (Loosjes & Loosjes-van Bemmel, 1973)		Parm Viktor von Oheimb | Katharina C. M. von Oheimb	2023	Stylommatophora	Clausiliidae	VN2019-008
http://coll.mfn-berlin.de/u/0cc8e2		ZMB.Moll 290986		1	whole animal (75% denatured ethanol)		Oospira miranda (Loosjes & Loosjes-van Bemmel, 1973)		Parm Viktor von Oheimb | Katharina C. M. von Oheimb	2023	Stylommatophora	Clausiliidae	VN2019-009	vegetation
http://coll.mfn-berlin.de/u/0e6224	http://coll.mfn-berlin.de/u/0cc5e7	ZMB.Moll 290987a-1	ZMB.Moll 290987a	1	whole animal (75% denatured ethanol)		Oospira miranda (Loosjes & Loosjes-van Bemmel, 1973)		Parm Viktor von Oheimb | Katharina C. M. von Oheimb	2023	Stylommatophora	Clausiliidae	VN2019-010	ground	kept alive in laboratory culture at University of Lodz
http://coll.mfn-berlin.de/u/0c82ef	http://coll.mfn-berlin.de/u/0cc5e7	ZMB.Moll 290987a-2	ZMB.Moll 290987a	1	whole animal (75% denatured ethanol)		Oospira miranda (Loosjes & Loosjes-van Bemmel, 1973)		Parm Viktor von Oheimb | Katharina C. M. von Oheimb	2023	Stylommatophora	Clausiliidae	VN2019-010	ground	kept alive in laboratory culture at University of Lodz
	http://coll.mfn-berlin.de/u/0cc5e7		ZMB.Moll 290987a	3	whole animal (75% denatured ethanol)		Oospira miranda (Loosjes & Loosjes-van Bemmel, 1973)		Parm Viktor von Oheimb | Katharina C. M. von Oheimb	2023	Stylommatophora	Clausiliidae	VN2019-010	ground	kept alive in laboratory culture at University of Lodz
http://coll.mfn-berlin.de/u/0c8353		ZMB.Moll 290987b		5	whole animal (75% denatured ethanol)		Oospira miranda (Loosjes & Loosjes-van Bemmel, 1973)		Parm Viktor von Oheimb | Katharina C. M. von Oheimb	2023	Stylommatophora	Clausiliidae	VN2019-010	rock
http://coll.mfn-berlin.de/u/0c815e		ZMB.Moll 290987c		1	whole animal (75% denatured ethanol)		Oospira miranda (Loosjes & Loosjes-van Bemmel, 1973)		Parm Viktor von Oheimb | Katharina C. M. von Oheimb	2023	Stylommatophora	Clausiliidae	VN2019-010	vegetation
http://coll.mfn-berlin.de/u/0c81ae		ZMB.Moll 290988		1	whole animal (75% denatured ethanol)		Oospira miranda (Loosjes & Loosjes-van Bemmel, 1973)		Parm Viktor von Oheimb | Katharina C. M. von Oheimb	2023	Stylommatophora	Clausiliidae	VN2019-011
http://coll.mfn-berlin.de/u/0c83d1		ZMB.Moll 290989		1	whole animal (75% denatured ethanol)		Oospira miranda (Loosjes & Loosjes-van Bemmel, 1973)		Parm Viktor von Oheimb | Katharina C. M. von Oheimb	2023	Stylommatophora	Clausiliidae	VN2019-015
http://coll.mfn-berlin.de/u/0c8359		ZMB.Moll 290990		7	whole animal (75% denatured ethanol)		Oospira miranda (Loosjes & Loosjes-van Bemmel, 1973)		Parm Viktor von Oheimb | Katharina C. M. von Oheimb	2023	Stylommatophora	Clausiliidae	VN2019-025	rock
http://coll.mfn-berlin.de/u/0c8360	http://coll.mfn-berlin.de/u/0c846a	ZMB.Moll 290991-1	ZMB.Moll 290991	1	whole animal (75% denatured ethanol) | tissue (96% ethanol, frozen)		Oospira miranda (Loosjes & Loosjes-van Bemmel, 1973)		Parm Viktor von Oheimb | Katharina C. M. von Oheimb	2023	Stylommatophora	Clausiliidae	VN2019-026
	http://coll.mfn-berlin.de/u/0c846a		ZMB.Moll 290991	9	whole animal (75% denatured ethanol)		Oospira miranda (Loosjes & Loosjes-van Bemmel, 1973)		Parm Viktor von Oheimb | Katharina C. M. von Oheimb	2023	Stylommatophora	Clausiliidae	VN2019-026
http://coll.mfn-berlin.de/u/0c8243		ZMB.Moll 290992a		1	whole animal (75% denatured ethanol)		Oospira miranda (Loosjes & Loosjes-van Bemmel, 1973)		Parm Viktor von Oheimb | Katharina C. M. von Oheimb	2023	Stylommatophora	Clausiliidae	VN2019-027	vegetation
http://coll.mfn-berlin.de/u/0c86da		ZMB.Moll 290992b		1	dry shell (found empty)		Oospira miranda (Loosjes & Loosjes-van Bemmel, 1973)		Parm Viktor von Oheimb | Katharina C. M. von Oheimb	2023	Stylommatophora	Clausiliidae	VN2019-027
http://coll.mfn-berlin.de/u/0c87a5		ZMB.Moll 290993a		3	whole animal (75% denatured ethanol)		Oospira miranda (Loosjes & Loosjes-van Bemmel, 1973)		Parm Viktor von Oheimb | Katharina C. M. von Oheimb	2023	Stylommatophora	Clausiliidae	VN2019-028	ground
http://coll.mfn-berlin.de/u/0c8412		ZMB.Moll 290993b		4	whole animal (75% denatured ethanol)		Oospira miranda (Loosjes & Loosjes-van Bemmel, 1973)		Parm Viktor von Oheimb | Katharina C. M. von Oheimb	2023	Stylommatophora	Clausiliidae	VN2019-028	rock
http://coll.mfn-berlin.de/u/0c818b		ZMB.Moll 290993c		2	whole animal (75% denatured ethanol)		Oospira miranda (Loosjes & Loosjes-van Bemmel, 1973)		Parm Viktor von Oheimb | Katharina C. M. von Oheimb	2023	Stylommatophora	Clausiliidae	VN2019-028	vegetation
http://coll.mfn-berlin.de/u/0c876a		ZMB.Moll 290994a		1	whole animal (75% denatured ethanol)		Oospira miranda (Loosjes & Loosjes-van Bemmel, 1973)		Parm Viktor von Oheimb | Katharina C. M. von Oheimb	2023	Stylommatophora	Clausiliidae	VN2019-035	ground
http://coll.mfn-berlin.de/u/0c81ff		ZMB.Moll 290994b		3	whole animal (75% denatured ethanol)		Oospira miranda (Loosjes & Loosjes-van Bemmel, 1973)		Parm Viktor von Oheimb | Katharina C. M. von Oheimb	2023	Stylommatophora	Clausiliidae	VN2019-035	rock
http://coll.mfn-berlin.de/u/0c839d		ZMB.Moll 290994c		1	whole animal (75% denatured ethanol)		Oospira miranda (Loosjes & Loosjes-van Bemmel, 1973)		Parm Viktor von Oheimb | Katharina C. M. von Oheimb	2023	Stylommatophora	Clausiliidae	VN2019-035	vegetation
http://coll.mfn-berlin.de/u/0c843b		ZMB.Moll 290994d		1	dry shell (found empty)		Oospira miranda (Loosjes & Loosjes-van Bemmel, 1973)		Parm Viktor von Oheimb | Katharina C. M. von Oheimb	2023	Stylommatophora	Clausiliidae	VN2019-035
http://coll.mfn-berlin.de/u/0c8472		ZMB.Moll 290995a		7	whole animal (75% denatured ethanol)		Oospira miranda (Loosjes & Loosjes-van Bemmel, 1973)		Parm Viktor von Oheimb | Katharina C. M. von Oheimb	2023	Stylommatophora	Clausiliidae	VN2019-036	ground
http://coll.mfn-berlin.de/u/0c866d		ZMB.Moll 290995b		1	whole animal (75% denatured ethanol)		Oospira miranda (Loosjes & Loosjes-van Bemmel, 1973)		Parm Viktor von Oheimb | Katharina C. M. von Oheimb	2023	Stylommatophora	Clausiliidae	VN2019-036	rock
http://coll.mfn-berlin.de/u/0c8784		ZMB.Moll 290995c		1	whole animal (75% denatured ethanol)		Oospira miranda (Loosjes & Loosjes-van Bemmel, 1973)		Parm Viktor von Oheimb | Katharina C. M. von Oheimb	2023	Stylommatophora	Clausiliidae	VN2019-036	vegetation
http://coll.mfn-berlin.de/u/0c8368		ZMB.Moll 290995d		3	dry shell (found empty)		Oospira miranda (Loosjes & Loosjes-van Bemmel, 1973)		Parm Viktor von Oheimb | Katharina C. M. von Oheimb	2023	Stylommatophora	Clausiliidae	VN2019-036
http://coll.mfn-berlin.de/u/0c81a6	http://coll.mfn-berlin.de/u/0c8443	ZMB.Moll 290996a-1	ZMB.Moll 290996a	1	whole animal (75% denatured ethanol) | tissue (96% ethanol, frozen)		Oospira vanbuensis (Bavay & Dautzenberg, 1899)		Parm Viktor von Oheimb | Katharina C. M. von Oheimb	2023	Stylommatophora	Clausiliidae	VN2019-003	vegetation
	http://coll.mfn-berlin.de/u/0c8443		ZMB.Moll 290996a	8	whole animal (75% denatured ethanol)		Oospira vanbuensis (Bavay & Dautzenberg, 1899)		Parm Viktor von Oheimb | Katharina C. M. von Oheimb	2023	Stylommatophora	Clausiliidae	VN2019-003	vegetation
http://coll.mfn-berlin.de/u/0c8287		ZMB.Moll 290996b		2	dry shell (found empty)		Oospira vanbuensis (Bavay & Dautzenberg, 1899)		Parm Viktor von Oheimb | Katharina C. M. von Oheimb	2023	Stylommatophora	Clausiliidae	VN2019-003
http://coll.mfn-berlin.de/u/0c82d5	http://coll.mfn-berlin.de/u/0c8272	ZMB.Moll 290997a-1	ZMB.Moll 290997a	1	whole animal (75% denatured ethanol)		Oospira vanbuensis (Bavay & Dautzenberg, 1899)		Parm Viktor von Oheimb | Katharina C. M. von Oheimb	2023	Stylommatophora	Clausiliidae	VN2019-008	vegetation
	http://coll.mfn-berlin.de/u/0c8272		ZMB.Moll 290997a	19	whole animal (75% denatured ethanol)		Oospira vanbuensis (Bavay & Dautzenberg, 1899)		Parm Viktor von Oheimb | Katharina C. M. von Oheimb	2023	Stylommatophora	Clausiliidae	VN2019-008	vegetation
http://coll.mfn-berlin.de/u/0cd5a1		ZMB.Moll 290997b		2	dry shell (found empty)		Oospira vanbuensis (Bavay & Dautzenberg, 1899)		Parm Viktor von Oheimb | Katharina C. M. von Oheimb	2023	Stylommatophora	Clausiliidae	VN2019-008
http://coll.mfn-berlin.de/u/0c8344		ZMB.Moll 290998		1	whole animal (75% denatured ethanol)		Oospira vanbuensis (Bavay & Dautzenberg, 1899)		Parm Viktor von Oheimb | Katharina C. M. von Oheimb	2023	Stylommatophora	Clausiliidae	VN2019-013
http://coll.mfn-berlin.de/u/0c8374		ZMB.Moll 290999		1	whole animal (75% denatured ethanol)		Oospira vanbuensis (Bavay & Dautzenberg, 1899)		Parm Viktor von Oheimb | Katharina C. M. von Oheimb	2023	Stylommatophora	Clausiliidae	VN2019-017	vegetation
http://coll.mfn-berlin.de/u/0c821b		ZMB.Moll 291000		1	whole animal (75% denatured ethanol)		Oospira vanbuensis (Bavay & Dautzenberg, 1899)		Parm Viktor von Oheimb | Katharina C. M. von Oheimb	2023	Stylommatophora	Clausiliidae	VN2019-018	vegetation
http://coll.mfn-berlin.de/u/0c834a	http://coll.mfn-berlin.de/u/0c83e1	ZMB.Moll 291001-1	ZMB.Moll 291001	1	whole animal (75% denatured ethanol) | tissue (96% ethanol, frozen)		Oospira vanbuensis (Bavay & Dautzenberg, 1899)		Parm Viktor von Oheimb | Katharina C. M. von Oheimb	2023	Stylommatophora	Clausiliidae	VN2019-022
	http://coll.mfn-berlin.de/u/0c83e1		ZMB.Moll 291001	8	whole animal (75% denatured ethanol)		Oospira vanbuensis (Bavay & Dautzenberg, 1899)		Parm Viktor von Oheimb | Katharina C. M. von Oheimb	2023	Stylommatophora	Clausiliidae	VN2019-022
http://coll.mfn-berlin.de/u/0c842d		ZMB.Moll 291002		2	whole animal (75% denatured ethanol)		Oospira vanbuensis (Bavay & Dautzenberg, 1899)		Parm Viktor von Oheimb | Katharina C. M. von Oheimb	2023	Stylommatophora	Clausiliidae	VN2019-025	vegetation
http://coll.mfn-berlin.de/u/0c874b		ZMB.Moll 291003a		3	whole animal (75% denatured ethanol)		Oospira vanbuensis (Bavay & Dautzenberg, 1899)		Parm Viktor von Oheimb | Katharina C. M. von Oheimb	2023	Stylommatophora	Clausiliidae	VN2019-035	ground
http://coll.mfn-berlin.de/u/0c8701		ZMB.Moll 291003b		5	whole animal (75% denatured ethanol)		Oospira vanbuensis (Bavay & Dautzenberg, 1899)		Parm Viktor von Oheimb | Katharina C. M. von Oheimb	2023	Stylommatophora	Clausiliidae	VN2019-035	vegetation
http://coll.mfn-berlin.de/u/0cd9f6		ZMB.Moll 291003c		1	dry shell (found empty)		Oospira vanbuensis (Bavay & Dautzenberg, 1899)		Parm Viktor von Oheimb | Katharina C. M. von Oheimb	2023	Stylommatophora	Clausiliidae	VN2019-035
http://coll.mfn-berlin.de/u/0c83b4	http://coll.mfn-berlin.de/u/0c835f	ZMB.Moll 291004-1	ZMB.Moll 291004	1	whole animal (75% denatured ethanol)		Oospira vanbuensis (Bavay & Dautzenberg, 1899)		Parm Viktor von Oheimb | Katharina C. M. von Oheimb	2023	Stylommatophora	Clausiliidae	VN2019-036	vegetation
	http://coll.mfn-berlin.de/u/0c835f		ZMB.Moll 291004	5	whole animal (75% denatured ethanol)		Oospira vanbuensis (Bavay & Dautzenberg, 1899)		Parm Viktor von Oheimb | Katharina C. M. von Oheimb	2023	Stylommatophora	Clausiliidae	VN2019-036	vegetation
http://coll.mfn-berlin.de/u/0c87d0	http://coll.mfn-berlin.de/u/0c83f6	ZMB.Moll 291005-1	ZMB.Moll 291005	1	whole animal (75% denatured ethanol)		Phaedusa dichroa (Bavay & Dautzenberg, 1899)		Parm Viktor von Oheimb | Katharina C. M. von Oheimb	2023	Stylommatophora	Clausiliidae	VN2019-013			https://zenodo.org/records/14339325/files/coll.mfn-berlin.de_u_0c87d0__ZMB.Moll291005-1__alive_1.jpg | https://zenodo.org/records/14339325/files/coll.mfn-berlin.de_u_0c87d0__ZMB.Moll291005-1__alive_2.jpg | https://zenodo.org/records/14339325/files/coll.mfn-berlin.de_u_0c87d0__ZMB.Moll291005-1__alive_3.jpg | https://zenodo.org/records/14339325/files/coll.mfn-berlin.de_u_0c87d0__ZMB.Moll291005-1__a…
http://coll.mfn-berlin.de/u/0c8154	http://coll.mfn-berlin.de/u/0c83f6	ZMB.Moll 291005-2	ZMB.Moll 291005	1	whole animal (75% denatured ethanol) | tissue (96% ethanol, frozen)		Phaedusa dichroa (Bavay & Dautzenberg, 1899)		Parm Viktor von Oheimb | Katharina C. M. von Oheimb	2023	Stylommatophora	Clausiliidae	VN2019-013
	http://coll.mfn-berlin.de/u/0c83f6		ZMB.Moll 291005	6	whole animal (75% denatured ethanol)		Phaedusa dichroa (Bavay & Dautzenberg, 1899)		Parm Viktor von Oheimb | Katharina C. M. von Oheimb	2023	Stylommatophora	Clausiliidae	VN2019-013
http://coll.mfn-berlin.de/u/0c835a	http://coll.mfn-berlin.de/u/0c8793	ZMB.Moll 291006-1	ZMB.Moll 291006	1	whole animal (75% denatured ethanol)	juvenile	Phaedusa dichroa (Bavay & Dautzenberg, 1899)	cf.	Parm Viktor von Oheimb | Katharina C. M. von Oheimb	2023	Stylommatophora	Clausiliidae	VN2019-014	vegetation		https://zenodo.org/records/14339325/files/coll.mfn-berlin.de_u_0c835a__ZMB.Moll291006-1__alive_1.jpg | https://zenodo.org/records/14339325/files/coll.mfn-berlin.de_u_0c835a__ZMB.Moll291006-1__alive_2.jpg
http://coll.mfn-berlin.de/u/0c8496	http://coll.mfn-berlin.de/u/0c8793	ZMB.Moll 291006-2	ZMB.Moll 291006	1	whole animal (75% denatured ethanol) | tissue (96% ethanol, frozen)		Phaedusa dichroa (Bavay & Dautzenberg, 1899)		Parm Viktor von Oheimb | Katharina C. M. von Oheimb	2023	Stylommatophora	Clausiliidae	VN2019-014	vegetation
	http://coll.mfn-berlin.de/u/0c8793		ZMB.Moll 291006	5	whole animal (75% denatured ethanol)		Phaedusa dichroa (Bavay & Dautzenberg, 1899)		Parm Viktor von Oheimb | Katharina C. M. von Oheimb	2023	Stylommatophora	Clausiliidae	VN2019-014	vegetation
http://coll.mfn-berlin.de/u/0c82b5	http://coll.mfn-berlin.de/u/0c8729	ZMB.Moll 291007-1	ZMB.Moll 291007	1	whole animal (75% denatured ethanol)		Phaedusa dichroa (Bavay & Dautzenberg, 1899)		Parm Viktor von Oheimb | Katharina C. M. von Oheimb	2023	Stylommatophora	Clausiliidae	VN2019-018	vegetation
	http://coll.mfn-berlin.de/u/0c8729		ZMB.Moll 291007	1	whole animal (75% denatured ethanol)		Phaedusa dichroa (Bavay & Dautzenberg, 1899)		Parm Viktor von Oheimb | Katharina C. M. von Oheimb	2023	Stylommatophora	Clausiliidae	VN2019-018	vegetation
http://coll.mfn-berlin.de/u/0c83c2		ZMB.Moll 291008a		1	whole animal (75% denatured ethanol)		Phaedusa dichroa (Bavay & Dautzenberg, 1899)		Parm Viktor von Oheimb | Katharina C. M. von Oheimb	2023	Stylommatophora	Clausiliidae	VN2019-036	ground
http://coll.mfn-berlin.de/u/0c8165		ZMB.Moll 291008b		1	dry shell (found empty)		Phaedusa dichroa (Bavay & Dautzenberg, 1899)		Parm Viktor von Oheimb | Katharina C. M. von Oheimb	2023	Stylommatophora	Clausiliidae	VN2019-036
http://coll.mfn-berlin.de/u/0cd0bd		ZMB.Moll 291009		1	whole animal (75% denatured ethanol)		Phaedusa lypra (Mabille, 1887)		Parm Viktor von Oheimb | Katharina C. M. von Oheimb	2023	Stylommatophora	Clausiliidae	VN2019-008	vegetation
http://coll.mfn-berlin.de/u/0c8753	http://coll.mfn-berlin.de/u/0c8171	ZMB.Moll 291010a-1	ZMB.Moll 291010a	1	whole animal (75% denatured ethanol)		Phaedusa lypra (Mabille, 1887)		Parm Viktor von Oheimb | Katharina C. M. von Oheimb	2023	Stylommatophora	Clausiliidae	VN2019-014	vegetation
http://coll.mfn-berlin.de/u/0c875e	http://coll.mfn-berlin.de/u/0c8171	ZMB.Moll 291010a-2	ZMB.Moll 291010a	1	whole animal (75% denatured ethanol) | tissue (96% ethanol, frozen)		Phaedusa lypra (Mabille, 1887)		Parm Viktor von Oheimb | Katharina C. M. von Oheimb	2023	Stylommatophora	Clausiliidae	VN2019-014	vegetation
	http://coll.mfn-berlin.de/u/0c8171		ZMB.Moll 291010a	6	whole animal (75% denatured ethanol)		Phaedusa lypra (Mabille, 1887)		Parm Viktor von Oheimb | Katharina C. M. von Oheimb	2023	Stylommatophora	Clausiliidae	VN2019-014	vegetation
http://coll.mfn-berlin.de/u/0c86f3		ZMB.Moll 291010b		3	whole animal (75% denatured ethanol)		Phaedusa lypra (Mabille, 1887)		Parm Viktor von Oheimb | Katharina C. M. von Oheimb	2023	Stylommatophora	Clausiliidae	VN2019-014	vegetation	kept alive in laboratory culture at University of Lodz
http://coll.mfn-berlin.de/u/0cd284		ZMB.Moll 291010c		1	dry shell (found empty)		Phaedusa lypra (Mabille, 1887)		Parm Viktor von Oheimb | Katharina C. M. von Oheimb	2023	Stylommatophora	Clausiliidae	VN2019-014
http://coll.mfn-berlin.de/u/0c8651		ZMB.Moll 291011		1	dry shell (found empty)		Phaedusa lypra (Mabille, 1887)		Parm Viktor von Oheimb | Katharina C. M. von Oheimb	2023	Stylommatophora	Clausiliidae	VN2019-036
http://coll.mfn-berlin.de/u/0cc900		ZMB.Moll 291012a		3	whole animal (75% denatured ethanol)		Phaedusa stenothyra Möllendorff, 1901		Parm Viktor von Oheimb | Katharina C. M. von Oheimb	2023	Stylommatophora	Clausiliidae	VN2019-014	vegetation	kept alive in laboratory culture at University of Lodz
http://coll.mfn-berlin.de/u/0c8283	http://coll.mfn-berlin.de/u/0cc820	ZMB.Moll 291012b-1	ZMB.Moll 291012b	1	whole animal (75% denatured ethanol)		Phaedusa stenothyra Möllendorff, 1901		Parm Viktor von Oheimb | Katharina C. M. von Oheimb	2023	Stylommatophora	Clausiliidae	VN2019-014	vegetation
http://coll.mfn-berlin.de/u/0c8329	http://coll.mfn-berlin.de/u/0cc820	ZMB.Moll 291012b-2	ZMB.Moll 291012b	1	whole animal (75% denatured ethanol)		Phaedusa stenothyra Möllendorff, 1901		Parm Viktor von Oheimb | Katharina C. M. von Oheimb	2023	Stylommatophora	Clausiliidae	VN2019-014	vegetation
http://coll.mfn-berlin.de/u/0cd223	http://coll.mfn-berlin.de/u/0cc820	ZMB.Moll 291012b-3	ZMB.Moll 291012b	1	whole animal (75% denatured ethanol) | tissue (96% ethanol, frozen)		Phaedusa stenothyra Möllendorff, 1901		Parm Viktor von Oheimb | Katharina C. M. von Oheimb	2023	Stylommatophora	Clausiliidae	VN2019-014	vegetation
	http://coll.mfn-berlin.de/u/0cc820		ZMB.Moll 291012b	5	whole animal (75% denatured ethanol)		Phaedusa stenothyra Möllendorff, 1901		Parm Viktor von Oheimb | Katharina C. M. von Oheimb	2023	Stylommatophora	Clausiliidae	VN2019-014	vegetation
http://coll.mfn-berlin.de/u/0c87dc		ZMB.Moll 291013		3	whole animal (75% denatured ethanol)		Phaedusa stenothyra Möllendorff, 1901		Parm Viktor von Oheimb | Katharina C. M. von Oheimb	2023	Stylommatophora	Clausiliidae	VN2019-015
http://coll.mfn-berlin.de/u/0c81b8		ZMB.Moll 291014		2	dry shell (found empty)		Phaedusa stenothyra Möllendorff, 1901		Parm Viktor von Oheimb | Katharina C. M. von Oheimb	2023	Stylommatophora	Clausiliidae	VN2019-035
http://coll.mfn-berlin.de/u/0c8680		ZMB.Moll 291015a		2	whole animal (75% denatured ethanol)		Phaedusa stenothyra Möllendorff, 1901		Parm Viktor von Oheimb | Katharina C. M. von Oheimb	2023	Stylommatophora	Clausiliidae	VN2019-036	rock
http://coll.mfn-berlin.de/u/0c8309	http://coll.mfn-berlin.de/u/0cd94b	ZMB.Moll 291015b-1	ZMB.Moll 291015b	1	whole animal (75% denatured ethanol) | tissue (96% ethanol, frozen)		Phaedusa stenothyra Möllendorff, 1901		Parm Viktor von Oheimb | Katharina C. M. von Oheimb	2023	Stylommatophora	Clausiliidae	VN2019-036	vegetation
	http://coll.mfn-berlin.de/u/0cd94b		ZMB.Moll 291015b	1	whole animal (75% denatured ethanol)		Phaedusa stenothyra Möllendorff, 1901		Parm Viktor von Oheimb | Katharina C. M. von Oheimb	2023	Stylommatophora	Clausiliidae	VN2019-036	vegetation
http://coll.mfn-berlin.de/u/0c817a		ZMB.Moll 291015c		1	dry shell (found empty)		Phaedusa stenothyra Möllendorff, 1901		Parm Viktor von Oheimb | Katharina C. M. von Oheimb	2023	Stylommatophora	Clausiliidae	VN2019-036
http://coll.mfn-berlin.de/u/0c83de		ZMB.Moll 291016a		1	whole animal (75% denatured ethanol) | tissue (96% ethanol, frozen)		Cyclophorus cucphuongensis Oheimb, 2019		Parm Viktor von Oheimb | Katharina C. M. von Oheimb	2023	Architaenioglossa	Cyclophoridae	VN2019-009	ground
http://coll.mfn-berlin.de/u/0c83ac		ZMB.Moll 291016b		2	whole animal (75% denatured ethanol)		Cyclophorus cucphuongensis Oheimb, 2019		Parm Viktor von Oheimb | Katharina C. M. von Oheimb	2023	Architaenioglossa	Cyclophoridae	VN2019-009	rock
http://coll.mfn-berlin.de/u/0c87d9		ZMB.Moll 291016c		2	whole animal (75% denatured ethanol)	juvenile	Cyclophorus cucphuongensis Oheimb, 2019		Parm Viktor von Oheimb | Katharina C. M. von Oheimb	2023	Architaenioglossa	Cyclophoridae	VN2019-009	vegetation
http://coll.mfn-berlin.de/u/0cd5d3		ZMB.Moll 291017a		1	whole animal (75% denatured ethanol)		Cyclophorus cucphuongensis Oheimb, 2019		Parm Viktor von Oheimb | Katharina C. M. von Oheimb	2023	Architaenioglossa	Cyclophoridae	VN2019-010	ground
http://coll.mfn-berlin.de/u/0c871f		ZMB.Moll 291017b		2	whole animal (75% denatured ethanol)		Cyclophorus cucphuongensis Oheimb, 2019		Parm Viktor von Oheimb | Katharina C. M. von Oheimb	2023	Architaenioglossa	Cyclophoridae	VN2019-010	rock
http://coll.mfn-berlin.de/u/0c81f0		ZMB.Moll 291017c		2	whole animal (75% denatured ethanol)		Cyclophorus cucphuongensis Oheimb, 2019		Parm Viktor von Oheimb | Katharina C. M. von Oheimb	2023	Architaenioglossa	Cyclophoridae	VN2019-010	vegetation
http://coll.mfn-berlin.de/u/0c8257		ZMB.Moll 291017d		1	dry shell (found empty)		Cyclophorus cucphuongensis Oheimb, 2019		Parm Viktor von Oheimb | Katharina C. M. von Oheimb	2023	Architaenioglossa	Cyclophoridae	VN2019-010
http://coll.mfn-berlin.de/u/0c8465		ZMB.Moll 291018		5	whole animal (75% denatured ethanol)		Cyclophorus cucphuongensis Oheimb, 2019		Parm Viktor von Oheimb | Katharina C. M. von Oheimb	2023	Architaenioglossa	Cyclophoridae	VN2019-011
http://coll.mfn-berlin.de/u/0c81a0		ZMB.Moll 291019a		7	whole animal (75% denatured ethanol)		Cyclophorus cucphuongensis Oheimb, 2019		Parm Viktor von Oheimb | Katharina C. M. von Oheimb	2023	Architaenioglossa	Cyclophoridae	VN2019-017	ground
http://coll.mfn-berlin.de/u/0c842b		ZMB.Moll 291019b		5	whole animal (75% denatured ethanol)		Cyclophorus cucphuongensis Oheimb, 2019		Parm Viktor von Oheimb | Katharina C. M. von Oheimb	2023	Architaenioglossa	Cyclophoridae	VN2019-017	rock
http://coll.mfn-berlin.de/u/0c86d6		ZMB.Moll 291019c		7	whole animal (75% denatured ethanol)		Cyclophorus cucphuongensis Oheimb, 2019		Parm Viktor von Oheimb | Katharina C. M. von Oheimb	2023	Architaenioglossa	Cyclophoridae	VN2019-017	vegetation
http://coll.mfn-berlin.de/u/0c833f		ZMB.Moll 291020a		10	whole animal (75% denatured ethanol)		Cyclophorus cucphuongensis Oheimb, 2019		Parm Viktor von Oheimb | Katharina C. M. von Oheimb	2023	Architaenioglossa	Cyclophoridae	VN2019-018	ground
http://coll.mfn-berlin.de/u/0c816f		ZMB.Moll 291020b		5	whole animal (75% denatured ethanol)		Cyclophorus cucphuongensis Oheimb, 2019		Parm Viktor von Oheimb | Katharina C. M. von Oheimb	2023	Architaenioglossa	Cyclophoridae	VN2019-018	rock
http://coll.mfn-berlin.de/u/0c8206		ZMB.Moll 291020c		3	whole animal (75% denatured ethanol)		Cyclophorus cucphuongensis Oheimb, 2019		Parm Viktor von Oheimb | Katharina C. M. von Oheimb	2023	Architaenioglossa	Cyclophoridae	VN2019-018	vegetation
http://coll.mfn-berlin.de/u/0c8387		ZMB.Moll 291020d		2	dry shell (found empty)		Cyclophorus cucphuongensis Oheimb, 2019		Parm Viktor von Oheimb | Katharina C. M. von Oheimb	2023	Architaenioglossa	Cyclophoridae	VN2019-018
http://coll.mfn-berlin.de/u/0c86a9		ZMB.Moll 291021		1	whole animal (75% denatured ethanol)		Cyclophorus cucphuongensis Oheimb, 2019		Parm Viktor von Oheimb | Katharina C. M. von Oheimb	2023	Architaenioglossa	Cyclophoridae	VN2019-020
http://coll.mfn-berlin.de/u/0c836d		ZMB.Moll 291022		4	whole animal (75% denatured ethanol)		Cyclophorus cucphuongensis Oheimb, 2019		Parm Viktor von Oheimb | Katharina C. M. von Oheimb	2023	Architaenioglossa	Cyclophoridae	VN2019-022
http://coll.mfn-berlin.de/u/0c83e2		ZMB.Moll 291023a		1	whole animal (75% denatured ethanol)		Cyclophorus cucphuongensis Oheimb, 2019		Parm Viktor von Oheimb | Katharina C. M. von Oheimb	2023	Architaenioglossa	Cyclophoridae	VN2019-025	ground
http://coll.mfn-berlin.de/u/0c8218	http://coll.mfn-berlin.de/u/0c8289	ZMB.Moll 291023b-1	ZMB.Moll 291023b	1	whole animal (75% denatured ethanol) | tissue (96% ethanol, frozen)		Cyclophorus cucphuongensis Oheimb, 2019		Parm Viktor von Oheimb | Katharina C. M. von Oheimb	2023	Architaenioglossa	Cyclophoridae	VN2019-025	rock
	http://coll.mfn-berlin.de/u/0c8289		ZMB.Moll 291023b	10	whole animal (75% denatured ethanol)		Cyclophorus cucphuongensis Oheimb, 2019		Parm Viktor von Oheimb | Katharina C. M. von Oheimb	2023	Architaenioglossa	Cyclophoridae	VN2019-025	rock
http://coll.mfn-berlin.de/u/0cc5ab		ZMB.Moll 291023c		3	whole animal (75% denatured ethanol)		Cyclophorus cucphuongensis Oheimb, 2019		Parm Viktor von Oheimb | Katharina C. M. von Oheimb	2023	Architaenioglossa	Cyclophoridae	VN2019-025	vegetation
http://coll.mfn-berlin.de/u/0cd50c		ZMB.Moll 291023d		1	dry shell (found empty)		Cyclophorus cucphuongensis Oheimb, 2019		Parm Viktor von Oheimb | Katharina C. M. von Oheimb	2023	Architaenioglossa	Cyclophoridae	VN2019-025
http://coll.mfn-berlin.de/u/0c835c		ZMB.Moll 291024		20	whole animal (75% denatured ethanol)		Cyclophorus cucphuongensis Oheimb, 2019		Parm Viktor von Oheimb | Katharina C. M. von Oheimb	2023	Architaenioglossa	Cyclophoridae	VN2019-026
http://coll.mfn-berlin.de/u/0cdaaa		ZMB.Moll 291025a		2	whole animal (75% denatured ethanol)		Cyclophorus cucphuongensis Oheimb, 2019		Parm Viktor von Oheimb | Katharina C. M. von Oheimb	2023	Architaenioglossa	Cyclophoridae	VN2019-027	ground
http://coll.mfn-berlin.de/u/0c83d0		ZMB.Moll 291025b		2	whole animal (75% denatured ethanol)		Cyclophorus cucphuongensis Oheimb, 2019		Parm Viktor von Oheimb | Katharina C. M. von Oheimb	2023	Architaenioglossa	Cyclophoridae	VN2019-027	rock
http://coll.mfn-berlin.de/u/0c81a1		ZMB.Moll 291025c		2	whole animal (75% denatured ethanol)	juvenile	Cyclophorus cucphuongensis Oheimb, 2019		Parm Viktor von Oheimb | Katharina C. M. von Oheimb	2023	Architaenioglossa	Cyclophoridae	VN2019-027	vegetation
http://coll.mfn-berlin.de/u/0c82f2		ZMB.Moll 291026a		2	whole animal (75% denatured ethanol)		Cyclophorus cucphuongensis Oheimb, 2019		Parm Viktor von Oheimb | Katharina C. M. von Oheimb	2023	Architaenioglossa	Cyclophoridae	VN2019-028	ground
http://coll.mfn-berlin.de/u/0c821d		ZMB.Moll 291026b		6	whole animal (75% denatured ethanol)		Cyclophorus cucphuongensis Oheimb, 2019		Parm Viktor von Oheimb | Katharina C. M. von Oheimb	2023	Architaenioglossa	Cyclophoridae	VN2019-028	rock
http://coll.mfn-berlin.de/u/0c8390		ZMB.Moll 291026c		2	whole animal (75% denatured ethanol)		Cyclophorus cucphuongensis Oheimb, 2019		Parm Viktor von Oheimb | Katharina C. M. von Oheimb	2023	Architaenioglossa	Cyclophoridae	VN2019-028	vegetation
http://coll.mfn-berlin.de/u/0cc7f7		ZMB.Moll 291026d		1	dry shell (found empty)	juvenile	Cyclophorus cucphuongensis Oheimb, 2019		Parm Viktor von Oheimb | Katharina C. M. von Oheimb	2023	Architaenioglossa	Cyclophoridae	VN2019-028
http://coll.mfn-berlin.de/u/0c87d7		ZMB.Moll 291027		3	whole animal (75% denatured ethanol)		Cyclophorus cucphuongensis Oheimb, 2019		Parm Viktor von Oheimb | Katharina C. M. von Oheimb	2023	Architaenioglossa	Cyclophoridae	VN2019-029
http://coll.mfn-berlin.de/u/0c875a		ZMB.Moll 291028		2	whole animal (75% denatured ethanol)		Cyclophorus cucphuongensis Oheimb, 2019		Parm Viktor von Oheimb | Katharina C. M. von Oheimb	2023	Architaenioglossa	Cyclophoridae	VN2019-030
http://coll.mfn-berlin.de/u/0c8655		ZMB.Moll 291029a		5	whole animal (75% denatured ethanol)		Cyclophorus cucphuongensis Oheimb, 2019		Parm Viktor von Oheimb | Katharina C. M. von Oheimb	2023	Architaenioglossa	Cyclophoridae	VN2019-032	ground
http://coll.mfn-berlin.de/u/0c844c		ZMB.Moll 291029b		5	whole animal (75% denatured ethanol)		Cyclophorus cucphuongensis Oheimb, 2019		Parm Viktor von Oheimb | Katharina C. M. von Oheimb	2023	Architaenioglossa	Cyclophoridae	VN2019-032	rock
http://coll.mfn-berlin.de/u/0cc94a		ZMB.Moll 291029c		1	whole animal (75% denatured ethanol)		Cyclophorus cucphuongensis Oheimb, 2019		Parm Viktor von Oheimb | Katharina C. M. von Oheimb	2023	Architaenioglossa	Cyclophoridae	VN2019-032	vegetation
http://coll.mfn-berlin.de/u/0c8761		ZMB.Moll 291030		2	whole animal (75% denatured ethanol)		Cyclophorus cucphuongensis Oheimb, 2019		Parm Viktor von Oheimb | Katharina C. M. von Oheimb	2023	Architaenioglossa	Cyclophoridae	VN2019-034
http://coll.mfn-berlin.de/u/0c869f		ZMB.Moll 291031a		1	whole animal (75% denatured ethanol)	juvenile	Cyclophorus cucphuongensis Oheimb, 2019		Parm Viktor von Oheimb | Katharina C. M. von Oheimb	2023	Architaenioglossa	Cyclophoridae	VN2019-035	rock
http://coll.mfn-berlin.de/u/0c81c6		ZMB.Moll 291031b		2	whole animal (75% denatured ethanol)	juvenile	Cyclophorus cucphuongensis Oheimb, 2019		Parm Viktor von Oheimb | Katharina C. M. von Oheimb	2023	Architaenioglossa	Cyclophoridae	VN2019-035	vegetation
http://coll.mfn-berlin.de/u/0c8446		ZMB.Moll 291031c		2	dry shell (found empty)		Cyclophorus cucphuongensis Oheimb, 2019		Parm Viktor von Oheimb | Katharina C. M. von Oheimb	2023	Architaenioglossa	Cyclophoridae	VN2019-035
http://coll.mfn-berlin.de/u/0c81e9		ZMB.Moll 291032a		1	whole animal (75% denatured ethanol)		Cyclophorus cucphuongensis Oheimb, 2019		Parm Viktor von Oheimb | Katharina C. M. von Oheimb	2023	Architaenioglossa	Cyclophoridae	VN2019-036	ground
http://coll.mfn-berlin.de/u/0c826a		ZMB.Moll 291032b		1	whole animal (75% denatured ethanol)		Cyclophorus cucphuongensis Oheimb, 2019		Parm Viktor von Oheimb | Katharina C. M. von Oheimb	2023	Architaenioglossa	Cyclophoridae	VN2019-036	soil
http://coll.mfn-berlin.de/u/0cc93f		ZMB.Moll 291032c		1	whole animal (75% denatured ethanol)		Cyclophorus cucphuongensis Oheimb, 2019		Parm Viktor von Oheimb | Katharina C. M. von Oheimb	2023	Architaenioglossa	Cyclophoridae	VN2019-036	vegetation
http://coll.mfn-berlin.de/u/0c8377		ZMB.Moll 291032d		5	dry shell (found empty)		Cyclophorus cucphuongensis Oheimb, 2019		Parm Viktor von Oheimb | Katharina C. M. von Oheimb	2023	Architaenioglossa	Cyclophoridae	VN2019-036
http://coll.mfn-berlin.de/u/0c8232	http://coll.mfn-berlin.de/u/0c8649	ZMB.Moll 291033a-1	ZMB.Moll 291033a	1	whole animal (75% denatured ethanol) | tissue (96% ethanol, frozen)		Cyclophorus paracucphuongensis Oheimb, 2019		Parm Viktor von Oheimb | Katharina C. M. von Oheimb	2023	Architaenioglossa	Cyclophoridae	VN2019-003	ground		https://zenodo.org/records/14339301/files/coll.mfn-berlin.de_u_0c8232__ZMB.Moll291033a-1__alive_1.jpg | https://zenodo.org/records/14339301/files/coll.mfn-berlin.de_u_0c8232__ZMB.Moll291033a-1__alive_2.jpg | https://zenodo.org/records/14339301/files/coll.mfn-berlin.de_u_0c8232__ZMB.Moll291033a-1__alive_3.jpg | https://zenodo.org/records/14339301/files/coll.mfn-berlin.de_u_0c8232__ZMB.Moll291033a-…
	http://coll.mfn-berlin.de/u/0c8649		ZMB.Moll 291033a	3	whole animal (75% denatured ethanol)		Cyclophorus paracucphuongensis Oheimb, 2019		Parm Viktor von Oheimb | Katharina C. M. von Oheimb	2023	Architaenioglossa	Cyclophoridae	VN2019-003	ground
http://coll.mfn-berlin.de/u/0c81b6		ZMB.Moll 291033b		2	whole animal (75% denatured ethanol)		Cyclophorus paracucphuongensis Oheimb, 2019		Parm Viktor von Oheimb | Katharina C. M. von Oheimb	2023	Architaenioglossa	Cyclophoridae	VN2019-003	rock
http://coll.mfn-berlin.de/u/0c816a		ZMB.Moll 291033c		12	whole animal (75% denatured ethanol)		Cyclophorus paracucphuongensis Oheimb, 2019		Parm Viktor von Oheimb | Katharina C. M. von Oheimb	2023	Architaenioglossa	Cyclophoridae	VN2019-003	vegetation
http://coll.mfn-berlin.de/u/0c8209		ZMB.Moll 291033d		2	dry shell (found empty)		Cyclophorus paracucphuongensis Oheimb, 2019		Parm Viktor von Oheimb | Katharina C. M. von Oheimb	2023	Architaenioglossa	Cyclophoridae	VN2019-003
http://coll.mfn-berlin.de/u/0c8236		ZMB.Moll 291034		7	whole animal (75% denatured ethanol)		Cyclophorus paracucphuongensis Oheimb, 2019		Parm Viktor von Oheimb | Katharina C. M. von Oheimb	2023	Architaenioglossa	Cyclophoridae	VN2019-004
http://coll.mfn-berlin.de/u/0c817b	http://coll.mfn-berlin.de/u/0c82bb	ZMB.Moll 291035a-1	ZMB.Moll 291035a	1	whole animal (75% denatured ethanol) | tissue (96% ethanol, frozen)		Cyclophorus paracucphuongensis Oheimb, 2019		Parm Viktor von Oheimb | Katharina C. M. von Oheimb	2023	Architaenioglossa	Cyclophoridae	VN2019-005	ground
http://coll.mfn-berlin.de/u/0c868b	http://coll.mfn-berlin.de/u/0c82bb	ZMB.Moll 291035a-2	ZMB.Moll 291035a	1	whole animal (75% denatured ethanol)		Cyclophorus paracucphuongensis Oheimb, 2019		Parm Viktor von Oheimb | Katharina C. M. von Oheimb	2023	Architaenioglossa	Cyclophoridae	VN2019-005	ground		https://zenodo.org/records/14339301/files/coll.mfn-berlin.de_u_0c868b__ZMB.Moll291035a-2__alive_1.jpg | https://zenodo.org/records/14339301/files/coll.mfn-berlin.de_u_0c868b__ZMB.Moll291035a-2__alive_2.jpg | https://zenodo.org/records/14339301/files/coll.mfn-berlin.de_u_0c868b__ZMB.Moll291035a-2__alive_3.jpg
	http://coll.mfn-berlin.de/u/0c82bb		ZMB.Moll 291035a	9	whole animal (75% denatured ethanol)		Cyclophorus paracucphuongensis Oheimb, 2019		Parm Viktor von Oheimb | Katharina C. M. von Oheimb	2023	Architaenioglossa	Cyclophoridae	VN2019-005	ground
http://coll.mfn-berlin.de/u/0c8231		ZMB.Moll 291035b		1	dry shell (found empty)	juvenile	Cyclophorus paracucphuongensis Oheimb, 2019		Parm Viktor von Oheimb | Katharina C. M. von Oheimb	2023	Architaenioglossa	Cyclophoridae	VN2019-005
http://coll.mfn-berlin.de/u/0c837f	http://coll.mfn-berlin.de/u/0c8222	ZMB.Moll 291036a-1	ZMB.Moll 291036a	1	whole animal (75% denatured ethanol)		Cyclophorus sp. (lineage 01 sensu Oheimb et al. 2018)		Parm Viktor von Oheimb | Katharina C. M. von Oheimb	2023	Architaenioglossa	Cyclophoridae	VN2019-003	ground
http://coll.mfn-berlin.de/u/0c82ac	http://coll.mfn-berlin.de/u/0c8222	ZMB.Moll 291036a-2	ZMB.Moll 291036a	1	whole animal (75% denatured ethanol) | tissue (96% ethanol, frozen)		Cyclophorus sp. (lineage 01 sensu Oheimb et al. 2018)		Parm Viktor von Oheimb | Katharina C. M. von Oheimb	2023	Architaenioglossa	Cyclophoridae	VN2019-003	ground		https://zenodo.org/records/14339301/files/coll.mfn-berlin.de_u_0c82ac__ZMB.Moll291036a-2__alive_1.jpg | https://zenodo.org/records/14339301/files/coll.mfn-berlin.de_u_0c82ac__ZMB.Moll291036a-2__alive_2.jpg
	http://coll.mfn-berlin.de/u/0c8222		ZMB.Moll 291036a	1	whole animal (75% denatured ethanol)		Cyclophorus sp. (lineage 01 sensu Oheimb et al. 2018)		Parm Viktor von Oheimb | Katharina C. M. von Oheimb	2023	Architaenioglossa	Cyclophoridae	VN2019-003	ground
http://coll.mfn-berlin.de/u/0c8357		ZMB.Moll 291036b		1	dry shell (found empty)		Cyclophorus sp. (lineage 01 sensu Oheimb et al. 2018)		Parm Viktor von Oheimb | Katharina C. M. von Oheimb	2023	Architaenioglossa	Cyclophoridae	VN2019-003
http://coll.mfn-berlin.de/u/0c8297		ZMB.Moll 291037		1	whole animal (75% denatured ethanol)		Cyclophorus sp. (lineage 01 sensu Oheimb et al. 2018)		Parm Viktor von Oheimb | Katharina C. M. von Oheimb	2023	Architaenioglossa	Cyclophoridae	VN2019-005	ground
http://coll.mfn-berlin.de/u/0cd85f		ZMB.Moll 291038		1	whole animal (75% denatured ethanol)		Cyclophorus sp. (lineage 01 sensu Oheimb et al. 2018)		Parm Viktor von Oheimb | Katharina C. M. von Oheimb	2023	Architaenioglossa	Cyclophoridae	VN2019-006	ground
http://coll.mfn-berlin.de/u/0c8303	http://coll.mfn-berlin.de/u/0cd9fe	ZMB.Moll 291039a-1	ZMB.Moll 291039a	1	whole animal (75% denatured ethanol)		Cyclophorus sp. (lineage 01 sensu Oheimb et al. 2018)		Parm Viktor von Oheimb | Katharina C. M. von Oheimb	2023	Architaenioglossa	Cyclophoridae	VN2019-008	ground
	http://coll.mfn-berlin.de/u/0cd9fe		ZMB.Moll 291039a	1	whole animal (75% denatured ethanol)	juvenile	Cyclophorus sp. (lineage 01 sensu Oheimb et al. 2018)		Parm Viktor von Oheimb | Katharina C. M. von Oheimb	2023	Architaenioglossa	Cyclophoridae	VN2019-008	ground
http://coll.mfn-berlin.de/u/0c86d5		ZMB.Moll 291039b		2	whole animal (75% denatured ethanol)	juvenile	Cyclophorus sp. (lineage 01 sensu Oheimb et al. 2018)		Parm Viktor von Oheimb | Katharina C. M. von Oheimb	2023	Architaenioglossa	Cyclophoridae	VN2019-008	rock
http://coll.mfn-berlin.de/u/0c81ef		ZMB.Moll 291040		1	whole animal (75% denatured ethanol)	juvenile	Cyclophorus sp. (lineage 01 sensu Oheimb et al. 2018)	cf.	Parm Viktor von Oheimb | Katharina C. M. von Oheimb	2023	Architaenioglossa	Cyclophoridae	VN2019-009	vegetation
http://coll.mfn-berlin.de/u/0c8728		ZMB.Moll 291041		5	dry shell (found empty)		Cyclophorus sp. (lineage 01 sensu Oheimb et al. 2018)		Parm Viktor von Oheimb | Katharina C. M. von Oheimb	2023	Architaenioglossa	Cyclophoridae	VN2019-010
http://coll.mfn-berlin.de/u/0c8492		ZMB.Moll 291042		1	dry shell (found empty)		Cyclophorus sp. (lineage 01 sensu Oheimb et al. 2018)		Parm Viktor von Oheimb | Katharina C. M. von Oheimb	2023	Architaenioglossa	Cyclophoridae	VN2019-014
http://coll.mfn-berlin.de/u/0c8716		ZMB.Moll 291043a		3	whole animal (75% denatured ethanol)		Cyclophorus sp. (lineage 01 sensu Oheimb et al. 2018)		Parm Viktor von Oheimb | Katharina C. M. von Oheimb	2023	Architaenioglossa	Cyclophoridae	VN2019-017	ground
http://coll.mfn-berlin.de/u/0c839e	http://coll.mfn-berlin.de/u/0c817d	ZMB.Moll 291043b-1	ZMB.Moll 291043b	1	whole animal (75% denatured ethanol) | tissue (96% ethanol, frozen)		Cyclophorus sp. (lineage 01 sensu Oheimb et al. 2018)		Parm Viktor von Oheimb | Katharina C. M. von Oheimb	2023	Architaenioglossa	Cyclophoridae	VN2019-017	rock
	http://coll.mfn-berlin.de/u/0c817d		ZMB.Moll 291043b	2	whole animal (75% denatured ethanol)		Cyclophorus sp. (lineage 01 sensu Oheimb et al. 2018)		Parm Viktor von Oheimb | Katharina C. M. von Oheimb	2023	Architaenioglossa	Cyclophoridae	VN2019-017	rock
http://coll.mfn-berlin.de/u/0c8373		ZMB.Moll 291043c		2	whole animal (75% denatured ethanol)	juvenile	Cyclophorus sp. (lineage 01 sensu Oheimb et al. 2018)		Parm Viktor von Oheimb | Katharina C. M. von Oheimb	2023	Architaenioglossa	Cyclophoridae	VN2019-017	vegetation
http://coll.mfn-berlin.de/u/0cd7c7		ZMB.Moll 291043d		1	dry shell (found empty)		Cyclophorus sp. (lineage 01 sensu Oheimb et al. 2018)		Parm Viktor von Oheimb | Katharina C. M. von Oheimb	2023	Architaenioglossa	Cyclophoridae	VN2019-017
http://coll.mfn-berlin.de/u/0c8653		ZMB.Moll 291044a		2	whole animal (75% denatured ethanol)	juvenile	Cyclophorus sp. (lineage 01 sensu Oheimb et al. 2018)		Parm Viktor von Oheimb | Katharina C. M. von Oheimb	2023	Architaenioglossa	Cyclophoridae	VN2019-018	rock
http://coll.mfn-berlin.de/u/0c848b		ZMB.Moll 291044b		2	whole animal (75% denatured ethanol)	juvenile	Cyclophorus sp. (lineage 01 sensu Oheimb et al. 2018)		Parm Viktor von Oheimb | Katharina C. M. von Oheimb	2023	Architaenioglossa	Cyclophoridae	VN2019-018	vegetation
http://coll.mfn-berlin.de/u/0c8273		ZMB.Moll 291045		1	whole animal (75% denatured ethanol)	juvenile	Cyclophorus sp. (lineage 01 sensu Oheimb et al. 2018)		Parm Viktor von Oheimb | Katharina C. M. von Oheimb	2023	Architaenioglossa	Cyclophoridae	VN2019-022
http://coll.mfn-berlin.de/u/0c846b		ZMB.Moll 291046		1	dry shell (found empty)		Cyclophorus sp. (lineage 01 sensu Oheimb et al. 2018)		Parm Viktor von Oheimb | Katharina C. M. von Oheimb	2023	Architaenioglossa	Cyclophoridae	VN2019-025
http://coll.mfn-berlin.de/u/0c845d		ZMB.Moll 291047		1	whole animal (75% denatured ethanol)		Cyclophorus sp. (lineage 01 sensu Oheimb et al. 2018)		Parm Viktor von Oheimb | Katharina C. M. von Oheimb	2023	Architaenioglossa	Cyclophoridae	VN2019-026
http://coll.mfn-berlin.de/u/0c8699		ZMB.Moll 291048		1	dry shell (found empty)		Cyclophorus sp. (lineage 01 sensu Oheimb et al. 2018)		Parm Viktor von Oheimb | Katharina C. M. von Oheimb	2023	Architaenioglossa	Cyclophoridae	VN2019-027
http://coll.mfn-berlin.de/u/0c8183		ZMB.Moll 291049		3	dry shell (found empty)		Cyclophorus sp. (lineage 01 sensu Oheimb et al. 2018)		Parm Viktor von Oheimb | Katharina C. M. von Oheimb	2023	Architaenioglossa	Cyclophoridae	VN2019-028
http://coll.mfn-berlin.de/u/0c8323		ZMB.Moll 291050		6	dry shell (found empty)		Cyclophorus sp. (lineage 01 sensu Oheimb et al. 2018)		Parm Viktor von Oheimb | Katharina C. M. von Oheimb	2023	Architaenioglossa	Cyclophoridae	VN2019-035
http://coll.mfn-berlin.de/u/0c832d		ZMB.Moll 291051		3	dry shell (found empty)		Cyclophorus sp. (lineage 08 sensu Oheimb et al. 2018)		Parm Viktor von Oheimb | Katharina C. M. von Oheimb	2023	Architaenioglossa	Cyclophoridae	VN2019-003
http://coll.mfn-berlin.de/u/0c8328	http://coll.mfn-berlin.de/u/0c8494	ZMB.Moll 291052a-1	ZMB.Moll 291052a	1	whole animal (75% denatured ethanol) | tissue (96% ethanol, frozen)		Cyclophorus sp. (lineage 08 sensu Oheimb et al. 2018)		Parm Viktor von Oheimb | Katharina C. M. von Oheimb	2023	Architaenioglossa	Cyclophoridae	VN2019-005	ground
	http://coll.mfn-berlin.de/u/0c8494		ZMB.Moll 291052a	3	whole animal (75% denatured ethanol)		Cyclophorus sp. (lineage 08 sensu Oheimb et al. 2018)		Parm Viktor von Oheimb | Katharina C. M. von Oheimb	2023	Architaenioglossa	Cyclophoridae	VN2019-005	ground
http://coll.mfn-berlin.de/u/0cc892		ZMB.Moll 291052b		5	dry shell (found empty)		Cyclophorus sp. (lineage 08 sensu Oheimb et al. 2018)		Parm Viktor von Oheimb | Katharina C. M. von Oheimb	2023	Architaenioglossa	Cyclophoridae	VN2019-005
http://coll.mfn-berlin.de/u/0c8198	http://coll.mfn-berlin.de/u/0c87be	ZMB.Moll 291053a-1	ZMB.Moll 291053a	1	whole animal (75% denatured ethanol)		Cyclophorus sp. (lineage 08 sensu Oheimb et al. 2018)		Parm Viktor von Oheimb | Katharina C. M. von Oheimb	2023	Architaenioglossa	Cyclophoridae	VN2019-008	ground		https://zenodo.org/records/14339301/files/coll.mfn-berlin.de_u_0c8198__ZMB.Moll291053a-1__alive_1.jpg | https://zenodo.org/records/14339301/files/coll.mfn-berlin.de_u_0c8198__ZMB.Moll291053a-1__alive_2.jpg
http://coll.mfn-berlin.de/u/0c81f9	http://coll.mfn-berlin.de/u/0c87be	ZMB.Moll 291053a-2	ZMB.Moll 291053a	1	whole animal (75% denatured ethanol)		Cyclophorus sp. (lineage 08 sensu Oheimb et al. 2018)		Parm Viktor von Oheimb | Katharina C. M. von Oheimb	2023	Architaenioglossa	Cyclophoridae	VN2019-008	ground		https://zenodo.org/records/14339301/files/coll.mfn-berlin.de_u_0c81f9__ZMB.Moll291053a-2__alive.jpg
	http://coll.mfn-berlin.de/u/0c87be		ZMB.Moll 291053a	5	whole animal (75% denatured ethanol)		Cyclophorus sp. (lineage 08 sensu Oheimb et al. 2018)		Parm Viktor von Oheimb | Katharina C. M. von Oheimb	2023	Architaenioglossa	Cyclophoridae	VN2019-008	ground
http://coll.mfn-berlin.de/u/0c83f3	http://coll.mfn-berlin.de/u/0c86fc	ZMB.Moll 291053b-1	ZMB.Moll 291053b	1	whole animal (75% denatured ethanol)		Cyclophorus sp. (lineage 08 sensu Oheimb et al. 2018)		Parm Viktor von Oheimb | Katharina C. M. von Oheimb	2023	Architaenioglossa	Cyclophoridae	VN2019-008	rock		https://zenodo.org/records/14339301/files/coll.mfn-berlin.de_u_0c83f3__ZMB.Moll291053b-1__alive_1.jpg | https://zenodo.org/records/14339301/files/coll.mfn-berlin.de_u_0c83f3__ZMB.Moll291053b-1__alive_2.jpg
	http://coll.mfn-berlin.de/u/0c86fc		ZMB.Moll 291053b	2	whole animal (75% denatured ethanol)	juvenile	Cyclophorus sp. (lineage 08 sensu Oheimb et al. 2018)		Parm Viktor von Oheimb | Katharina C. M. von Oheimb	2023	Architaenioglossa	Cyclophoridae	VN2019-008	rock
http://coll.mfn-berlin.de/u/0c81cd		ZMB.Moll 291053c		6	dry shell (found empty)		Cyclophorus sp. (lineage 08 sensu Oheimb et al. 2018)		Parm Viktor von Oheimb | Katharina C. M. von Oheimb	2023	Architaenioglossa	Cyclophoridae	VN2019-008
http://coll.mfn-berlin.de/u/0c81ce		ZMB.Moll 291054		2	whole animal (75% denatured ethanol)		Cyclophorus sp. (lineage 08 sensu Oheimb et al. 2018)		Parm Viktor von Oheimb | Katharina C. M. von Oheimb	2023	Architaenioglossa	Cyclophoridae	VN2019-009	ground
http://coll.mfn-berlin.de/u/0c83ce		ZMB.Moll 291055a		4	whole animal (75% denatured ethanol)		Cyclophorus sp. (lineage 08 sensu Oheimb et al. 2018)		Parm Viktor von Oheimb | Katharina C. M. von Oheimb	2023	Architaenioglossa	Cyclophoridae	VN2019-010	ground
http://coll.mfn-berlin.de/u/0c8159		ZMB.Moll 291055b		1	whole animal (75% denatured ethanol)	juvenile	Cyclophorus sp. (lineage 08 sensu Oheimb et al. 2018)		Parm Viktor von Oheimb | Katharina C. M. von Oheimb	2023	Architaenioglossa	Cyclophoridae	VN2019-010	rock
http://coll.mfn-berlin.de/u/0c82d9		ZMB.Moll 291055c		1	whole animal (75% denatured ethanol)	juvenile	Cyclophorus sp. (lineage 08 sensu Oheimb et al. 2018)		Parm Viktor von Oheimb | Katharina C. M. von Oheimb	2023	Architaenioglossa	Cyclophoridae	VN2019-010	vegetation
http://coll.mfn-berlin.de/u/0c8400		ZMB.Moll 291055d		6	dry shell (found empty)		Cyclophorus sp. (lineage 08 sensu Oheimb et al. 2018)		Parm Viktor von Oheimb | Katharina C. M. von Oheimb	2023	Architaenioglossa	Cyclophoridae	VN2019-010
http://coll.mfn-berlin.de/u/0c8379		ZMB.Moll 291056		1	whole animal (75% denatured ethanol)	juvenile	Cyclophorus sp. (lineage 08 sensu Oheimb et al. 2018)		Parm Viktor von Oheimb | Katharina C. M. von Oheimb	2023	Architaenioglossa	Cyclophoridae	VN2019-014	rock
http://coll.mfn-berlin.de/u/0c8402		ZMB.Moll 291057		1	whole animal (75% denatured ethanol)		Cyclophorus sp. (lineage 08 sensu Oheimb et al. 2018)		Parm Viktor von Oheimb | Katharina C. M. von Oheimb	2023	Architaenioglossa	Cyclophoridae	VN2019-015
http://coll.mfn-berlin.de/u/0c87bf		ZMB.Moll 291058a		2	whole animal (75% denatured ethanol)		Cyclophorus sp. (lineage 08 sensu Oheimb et al. 2018)		Parm Viktor von Oheimb | Katharina C. M. von Oheimb	2023	Architaenioglossa	Cyclophoridae	VN2019-017	ground
http://coll.mfn-berlin.de/u/0cc920		ZMB.Moll 291058b		1	whole animal (75% denatured ethanol)		Cyclophorus sp. (lineage 08 sensu Oheimb et al. 2018)		Parm Viktor von Oheimb | Katharina C. M. von Oheimb	2023	Architaenioglossa	Cyclophoridae	VN2019-017	rock
http://coll.mfn-berlin.de/u/0c82b3		ZMB.Moll 291058c		1	whole animal (75% denatured ethanol)	juvenile	Cyclophorus sp. (lineage 08 sensu Oheimb et al. 2018)		Parm Viktor von Oheimb | Katharina C. M. von Oheimb	2023	Architaenioglossa	Cyclophoridae	VN2019-017	vegetation
http://coll.mfn-berlin.de/u/0c81cb		ZMB.Moll 291059a		10	whole animal (75% denatured ethanol)		Cyclophorus sp. (lineage 08 sensu Oheimb et al. 2018)		Parm Viktor von Oheimb | Katharina C. M. von Oheimb	2023	Architaenioglossa	Cyclophoridae	VN2019-018	ground
http://coll.mfn-berlin.de/u/0c81e0		ZMB.Moll 291059b		3	whole animal (75% denatured ethanol)		Cyclophorus sp. (lineage 08 sensu Oheimb et al. 2018)		Parm Viktor von Oheimb | Katharina C. M. von Oheimb	2023	Architaenioglossa	Cyclophoridae	VN2019-018	rock
http://coll.mfn-berlin.de/u/0c83cd		ZMB.Moll 291059c		1	whole animal (75% denatured ethanol)	juvenile	Cyclophorus sp. (lineage 08 sensu Oheimb et al. 2018)		Parm Viktor von Oheimb | Katharina C. M. von Oheimb	2023	Architaenioglossa	Cyclophoridae	VN2019-018	vegetation
http://coll.mfn-berlin.de/u/0c827a	http://coll.mfn-berlin.de/u/0cda06	ZMB.Moll 291060-1	ZMB.Moll 291060	1	whole animal (75% denatured ethanol)	juvenile	Cyclophorus sp. (lineage 08 sensu Oheimb et al. 2018)		Parm Viktor von Oheimb | Katharina C. M. von Oheimb	2023	Architaenioglossa	Cyclophoridae	VN2019-022			https://zenodo.org/records/14339301/files/coll.mfn-berlin.de_u_0c827a__ZMB.Moll291060-1__alive.jpg
http://coll.mfn-berlin.de/u/0cdbd6	http://coll.mfn-berlin.de/u/0cda06	ZMB.Moll 291060-2	ZMB.Moll 291060	1	whole animal (75% denatured ethanol)		Cyclophorus sp. (lineage 08 sensu Oheimb et al. 2018)		Parm Viktor von Oheimb | Katharina C. M. von Oheimb	2023	Architaenioglossa	Cyclophoridae	VN2019-022			https://zenodo.org/records/14339301/files/coll.mfn-berlin.de_u_0cdbd6__ZMB.Moll291060-2__alive.jpg
	http://coll.mfn-berlin.de/u/0cda06		ZMB.Moll 291060	1	whole animal (75% denatured ethanol)		Cyclophorus sp. (lineage 08 sensu Oheimb et al. 2018)		Parm Viktor von Oheimb | Katharina C. M. von Oheimb	2023	Architaenioglossa	Cyclophoridae	VN2019-022
http://coll.mfn-berlin.de/u/0cd4c0		ZMB.Moll 291061a		3	whole animal (75% denatured ethanol)		Cyclophorus sp. (lineage 08 sensu Oheimb et al. 2018)		Parm Viktor von Oheimb | Katharina C. M. von Oheimb	2023	Architaenioglossa	Cyclophoridae	VN2019-024	ground
http://coll.mfn-berlin.de/u/0c8365		ZMB.Moll 291061b		2	whole animal (75% denatured ethanol)		Cyclophorus sp. (lineage 08 sensu Oheimb et al. 2018)		Parm Viktor von Oheimb | Katharina C. M. von Oheimb	2023	Architaenioglossa	Cyclophoridae	VN2019-024	rock
http://coll.mfn-berlin.de/u/0c864c		ZMB.Moll 291061c		12	whole animal (75% denatured ethanol)	juvenile	Cyclophorus sp. (lineage 08 sensu Oheimb et al. 2018)		Parm Viktor von Oheimb | Katharina C. M. von Oheimb	2023	Architaenioglossa	Cyclophoridae	VN2019-024	vegetation
http://coll.mfn-berlin.de/u/0c826e		ZMB.Moll 291061d		5	dry shell (found empty)		Cyclophorus sp. (lineage 08 sensu Oheimb et al. 2018)		Parm Viktor von Oheimb | Katharina C. M. von Oheimb	2023	Architaenioglossa	Cyclophoridae	VN2019-024
http://coll.mfn-berlin.de/u/0c8765	http://coll.mfn-berlin.de/u/0c822c	ZMB.Moll 291062a-1	ZMB.Moll 291062a	1	whole animal (75% denatured ethanol) | tissue (96% ethanol, frozen)		Cyclophorus sp. (lineage 08 sensu Oheimb et al. 2018)		Parm Viktor von Oheimb | Katharina C. M. von Oheimb	2023	Architaenioglossa	Cyclophoridae	VN2019-025	ground
	http://coll.mfn-berlin.de/u/0c822c		ZMB.Moll 291062a	3	whole animal (75% denatured ethanol)		Cyclophorus sp. (lineage 08 sensu Oheimb et al. 2018)		Parm Viktor von Oheimb | Katharina C. M. von Oheimb	2023	Architaenioglossa	Cyclophoridae	VN2019-025	ground
http://coll.mfn-berlin.de/u/0c840e	http://coll.mfn-berlin.de/u/0c824c	ZMB.Moll 291062b-1	ZMB.Moll 291062b	1	whole animal (75% denatured ethanol)		Cyclophorus sp. (lineage 08 sensu Oheimb et al. 2018)		Parm Viktor von Oheimb | Katharina C. M. von Oheimb	2023	Architaenioglossa	Cyclophoridae	VN2019-025	rock
	http://coll.mfn-berlin.de/u/0c824c		ZMB.Moll 291062b	7	whole animal (75% denatured ethanol)		Cyclophorus sp. (lineage 08 sensu Oheimb et al. 2018)		Parm Viktor von Oheimb | Katharina C. M. von Oheimb	2023	Architaenioglossa	Cyclophoridae	VN2019-025	rock
http://coll.mfn-berlin.de/u/0c8385		ZMB.Moll 291062c		3	dry shell (found empty)		Cyclophorus sp. (lineage 08 sensu Oheimb et al. 2018)		Parm Viktor von Oheimb | Katharina C. M. von Oheimb	2023	Architaenioglossa	Cyclophoridae	VN2019-025
http://coll.mfn-berlin.de/u/0c8345		ZMB.Moll 291063a		8	whole animal (75% denatured ethanol)		Cyclophorus sp. (lineage 08 sensu Oheimb et al. 2018)		Parm Viktor von Oheimb | Katharina C. M. von Oheimb	2023	Architaenioglossa	Cyclophoridae	VN2019-026
http://coll.mfn-berlin.de/u/0c8247		ZMB.Moll 291063b		1	dry shell (found empty)		Cyclophorus sp. (lineage 08 sensu Oheimb et al. 2018)		Parm Viktor von Oheimb | Katharina C. M. von Oheimb	2023	Architaenioglossa	Cyclophoridae	VN2019-026
http://coll.mfn-berlin.de/u/0c82c9		ZMB.Moll 291064a		1	whole animal (75% denatured ethanol)		Cyclophorus sp. (lineage 08 sensu Oheimb et al. 2018)		Parm Viktor von Oheimb | Katharina C. M. von Oheimb	2023	Architaenioglossa	Cyclophoridae	VN2019-027	vegetation
http://coll.mfn-berlin.de/u/0cd5d0	http://coll.mfn-berlin.de/u/0c819b	ZMB.Moll 291064b-1	ZMB.Moll 291064b	1	dry shell (found empty)		Cyclophorus sp. (lineage 08 sensu Oheimb et al. 2018)		Parm Viktor von Oheimb | Katharina C. M. von Oheimb	2023	Architaenioglossa	Cyclophoridae	VN2019-027
	http://coll.mfn-berlin.de/u/0c819b		ZMB.Moll 291064b	2	dry shell (found empty)		Cyclophorus sp. (lineage 08 sensu Oheimb et al. 2018)		Parm Viktor von Oheimb | Katharina C. M. von Oheimb	2023	Architaenioglossa	Cyclophoridae	VN2019-027
http://coll.mfn-berlin.de/u/0c8720		ZMB.Moll 291065a		3	whole animal (75% denatured ethanol)		Cyclophorus sp. (lineage 08 sensu Oheimb et al. 2018)		Parm Viktor von Oheimb | Katharina C. M. von Oheimb	2023	Architaenioglossa	Cyclophoridae	VN2019-028	ground
http://coll.mfn-berlin.de/u/0c840f		ZMB.Moll 291065b		15	whole animal (75% denatured ethanol)		Cyclophorus sp. (lineage 08 sensu Oheimb et al. 2018)		Parm Viktor von Oheimb | Katharina C. M. von Oheimb	2023	Architaenioglossa	Cyclophoridae	VN2019-028	rock
http://coll.mfn-berlin.de/u/0c8327		ZMB.Moll 291065c		2	whole animal (75% denatured ethanol)	juvenile	Cyclophorus sp. (lineage 08 sensu Oheimb et al. 2018)		Parm Viktor von Oheimb | Katharina C. M. von Oheimb	2023	Architaenioglossa	Cyclophoridae	VN2019-028	vegetation
http://coll.mfn-berlin.de/u/0c8389		ZMB.Moll 291066		1	whole animal (75% denatured ethanol)		Cyclophorus sp. (lineage 08 sensu Oheimb et al. 2018)		Parm Viktor von Oheimb | Katharina C. M. von Oheimb	2023	Architaenioglossa	Cyclophoridae	VN2019-029
http://coll.mfn-berlin.de/u/0c842a		ZMB.Moll 291067		1	whole animal (75% denatured ethanol)		Cyclophorus sp. (lineage 08 sensu Oheimb et al. 2018)		Parm Viktor von Oheimb | Katharina C. M. von Oheimb	2023	Architaenioglossa	Cyclophoridae	VN2019-030
http://coll.mfn-berlin.de/u/0c8255		ZMB.Moll 291068		3	dry shell (found empty)		Cyclophorus sp. (lineage 08 sensu Oheimb et al. 2018)		Parm Viktor von Oheimb | Katharina C. M. von Oheimb	2023	Architaenioglossa	Cyclophoridae	VN2019-035
http://coll.mfn-berlin.de/u/0cd511		ZMB.Moll 291069		1	whole animal (75% denatured ethanol)	juvenile	Cyclophorus sp. (lineage 08 sensu Oheimb et al. 2018)		Parm Viktor von Oheimb | Katharina C. M. von Oheimb	2023	Architaenioglossa	Cyclophoridae	VN2019-036	vegetation
http://coll.mfn-berlin.de/u/0cdd21		ZMB.Moll 291070		2	whole animal (75% denatured ethanol)	juvenile	Cyclotus danieli (Morlet, 1886)	cf.	Parm Viktor von Oheimb | Katharina C. M. von Oheimb	2023	Architaenioglossa	Cyclophoridae	VN2019-003	soil
http://coll.mfn-berlin.de/u/0c8380		ZMB.Moll 291071a		1	whole animal (75% denatured ethanol) | tissue (96% ethanol, frozen)	juvenile	Cyclotus danieli (Morlet, 1886)		Parm Viktor von Oheimb | Katharina C. M. von Oheimb	2023	Architaenioglossa	Cyclophoridae	VN2019-005	soil
http://coll.mfn-berlin.de/u/0c83fe		ZMB.Moll 291071b		1	dry shell (found empty)	juvenile	Cyclotus danieli (Morlet, 1886)	cf.	Parm Viktor von Oheimb | Katharina C. M. von Oheimb	2023	Architaenioglossa	Cyclophoridae	VN2019-005
http://coll.mfn-berlin.de/u/0c8291		ZMB.Moll 291072		3	dry shell (found empty)		Cyclotus danieli (Morlet, 1886)		Parm Viktor von Oheimb | Katharina C. M. von Oheimb	2023	Architaenioglossa	Cyclophoridae	VN2019-009
http://coll.mfn-berlin.de/u/0c82d3		ZMB.Moll 291073		1	dry shell (found empty)		Cyclotus danieli (Morlet, 1886)		Parm Viktor von Oheimb | Katharina C. M. von Oheimb	2023	Architaenioglossa	Cyclophoridae	VN2019-010
http://coll.mfn-berlin.de/u/0c8726		ZMB.Moll 291074		1	dry shell (found empty)		Cyclotus danieli (Morlet, 1886)		Parm Viktor von Oheimb | Katharina C. M. von Oheimb	2023	Architaenioglossa	Cyclophoridae	VN2019-026
http://coll.mfn-berlin.de/u/0cdb82		ZMB.Moll 291075a		1	whole animal (75% denatured ethanol)	juvenile	Cyclotus danieli (Morlet, 1886)		Parm Viktor von Oheimb | Katharina C. M. von Oheimb	2023	Architaenioglossa	Cyclophoridae	VN2019-027	rock
http://coll.mfn-berlin.de/u/0cd59d		ZMB.Moll 291075b		1	dry shell (found empty)		Cyclotus danieli (Morlet, 1886)		Parm Viktor von Oheimb | Katharina C. M. von Oheimb	2023	Architaenioglossa	Cyclophoridae	VN2019-027
http://coll.mfn-berlin.de/u/0cd2a1		ZMB.Moll 291076		1	dry shell (found empty)		Cyclotus danieli (Morlet, 1886)		Parm Viktor von Oheimb | Katharina C. M. von Oheimb	2023	Architaenioglossa	Cyclophoridae	VN2019-028
http://coll.mfn-berlin.de/u/0cd94e		ZMB.Moll 291077		4	dry shell (found empty)		Cyclotus danieli (Morlet, 1886)		Parm Viktor von Oheimb | Katharina C. M. von Oheimb	2023	Architaenioglossa	Cyclophoridae	VN2019-035
http://coll.mfn-berlin.de/u/0c8179		ZMB.Moll 291078a		1	whole animal (75% denatured ethanol)		Cyclotus danieli (Morlet, 1886)		Parm Viktor von Oheimb | Katharina C. M. von Oheimb	2023	Architaenioglossa	Cyclophoridae	VN2019-036	rock
http://coll.mfn-berlin.de/u/0c847a		ZMB.Moll 291078b		2	dry shell (found empty)		Cyclotus danieli (Morlet, 1886)		Parm Viktor von Oheimb | Katharina C. M. von Oheimb	2023	Architaenioglossa	Cyclophoridae	VN2019-036
http://coll.mfn-berlin.de/u/0c82f4		ZMB.Moll 291079		1	dry shell (found empty)		Lagocheilus hypselospirus Möllendorff, 1901		Parm Viktor von Oheimb | Katharina C. M. von Oheimb	2023	Architaenioglossa	Cyclophoridae	VN2019-003
http://coll.mfn-berlin.de/u/0cd3bd		ZMB.Moll 291080		2	whole animal (75% denatured ethanol)		Lagocheilus hypselospirus Möllendorff, 1901		Parm Viktor von Oheimb | Katharina C. M. von Oheimb	2023	Architaenioglossa	Cyclophoridae	VN2019-005	soil
http://coll.mfn-berlin.de/u/0cd67e		ZMB.Moll 291081a		1	whole animal (75% denatured ethanol) | tissue (96% ethanol, frozen)		Lagocheilus hypselospirus Möllendorff, 1901		Parm Viktor von Oheimb | Katharina C. M. von Oheimb	2023	Architaenioglossa	Cyclophoridae	VN2019-008	rock
http://coll.mfn-berlin.de/u/0c81de		ZMB.Moll 291081b		2	dry shell (found empty)		Lagocheilus hypselospirus Möllendorff, 1901		Parm Viktor von Oheimb | Katharina C. M. von Oheimb	2023	Architaenioglossa	Cyclophoridae	VN2019-008
http://coll.mfn-berlin.de/u/0c82b4		ZMB.Moll 291082		1	dry shell (found empty)		Lagocheilus hypselospirus Möllendorff, 1901		Parm Viktor von Oheimb | Katharina C. M. von Oheimb	2023	Architaenioglossa	Cyclophoridae	VN2019-025
http://coll.mfn-berlin.de/u/0c82c8		ZMB.Moll 291083		2	whole animal (75% denatured ethanol)	juvenile	Lagocheilus sp. A	cf.	Parm Viktor von Oheimb | Katharina C. M. von Oheimb	2023	Architaenioglossa	Cyclophoridae	VN2019-003	soil
http://coll.mfn-berlin.de/u/0c878c		ZMB.Moll 291084a		1	whole animal (75% denatured ethanol)		Lagocheilus sp. A		Parm Viktor von Oheimb | Katharina C. M. von Oheimb	2023	Architaenioglossa	Cyclophoridae	VN2019-008	ground
http://coll.mfn-berlin.de/u/0cc4a5		ZMB.Moll 291084b		6	whole animal (75% denatured ethanol)		Lagocheilus sp. A		Parm Viktor von Oheimb | Katharina C. M. von Oheimb	2023	Architaenioglossa	Cyclophoridae	VN2019-008	rock
http://coll.mfn-berlin.de/u/0c8438		ZMB.Moll 291084c		2	whole animal (75% denatured ethanol)		Lagocheilus sp. A		Parm Viktor von Oheimb | Katharina C. M. von Oheimb	2023	Architaenioglossa	Cyclophoridae	VN2019-008	soil
http://coll.mfn-berlin.de/u/0cc8eb		ZMB.Moll 291084d		1	whole animal (75% denatured ethanol) | tissue (96% ethanol, frozen)		Lagocheilus sp. A		Parm Viktor von Oheimb | Katharina C. M. von Oheimb	2023	Architaenioglossa	Cyclophoridae	VN2019-008	vegetation
http://coll.mfn-berlin.de/u/0c82ee		ZMB.Moll 291084e		9	dry shell (found empty)		Lagocheilus sp. A		Parm Viktor von Oheimb | Katharina C. M. von Oheimb	2023	Architaenioglossa	Cyclophoridae	VN2019-008
http://coll.mfn-berlin.de/u/0c822a		ZMB.Moll 291085		1	dry shell (found empty)		Lagocheilus sp. A		Parm Viktor von Oheimb | Katharina C. M. von Oheimb	2023	Architaenioglossa	Cyclophoridae	VN2019-009
http://coll.mfn-berlin.de/u/0c8364		ZMB.Moll 291086		1	dry shell (found empty)	juvenile	Lagocheilus sp. A	cf.	Parm Viktor von Oheimb | Katharina C. M. von Oheimb	2023	Architaenioglossa	Cyclophoridae	VN2019-014
http://coll.mfn-berlin.de/u/0cc878		ZMB.Moll 291087a		1	whole animal (75% denatured ethanol) | tissue (96% ethanol, frozen)		Lagocheilus sp. A		Parm Viktor von Oheimb | Katharina C. M. von Oheimb	2023	Architaenioglossa	Cyclophoridae	VN2019-024	rock
http://coll.mfn-berlin.de/u/0c831b		ZMB.Moll 291087b		1	dry shell (found empty)		Lagocheilus sp. A		Parm Viktor von Oheimb | Katharina C. M. von Oheimb	2023	Architaenioglossa	Cyclophoridae	VN2019-024
http://coll.mfn-berlin.de/u/0c8762		ZMB.Moll 291088		1	whole animal (75% denatured ethanol)		Lagocheilus sp. B		Parm Viktor von Oheimb | Katharina C. M. von Oheimb	2023	Architaenioglossa	Cyclophoridae	VN2019-009	ground
http://coll.mfn-berlin.de/u/0c8308		ZMB.Moll 291089		1	dry shell (found empty)		Lagocheilus sp. B		Parm Viktor von Oheimb | Katharina C. M. von Oheimb	2023	Architaenioglossa	Cyclophoridae	VN2019-026
http://coll.mfn-berlin.de/u/0c86af	http://coll.mfn-berlin.de/u/0c8478	ZMB.Moll 291090-1	ZMB.Moll 291090	1	dry shell (found empty)		Lagocheilus sp. C		Parm Viktor von Oheimb | Katharina C. M. von Oheimb	2023	Architaenioglossa	Cyclophoridae	VN2019-003
	http://coll.mfn-berlin.de/u/0c8478		ZMB.Moll 291090	1	dry shell (found empty)		Lagocheilus sp. C		Parm Viktor von Oheimb | Katharina C. M. von Oheimb	2023	Architaenioglossa	Cyclophoridae	VN2019-003
http://coll.mfn-berlin.de/u/0c8645		ZMB.Moll 291091		1	dry shell (found empty)		Rhiostoma morleti Dautzenberg & Fischer, 1906		Parm Viktor von Oheimb | Katharina C. M. von Oheimb	2023	Architaenioglossa	Cyclophoridae	VN2019-005
http://coll.mfn-berlin.de/u/0c83a5		ZMB.Moll 291092a		1	whole animal (75% denatured ethanol)		Rhiostoma morleti Dautzenberg & Fischer, 1906		Parm Viktor von Oheimb | Katharina C. M. von Oheimb	2023	Architaenioglossa	Cyclophoridae	VN2019-017	rock
http://coll.mfn-berlin.de/u/0cdaab	http://coll.mfn-berlin.de/u/0c878e	ZMB.Moll 291092b-1	ZMB.Moll 291092b	1	whole animal (75% denatured ethanol)		Rhiostoma morleti Dautzenberg & Fischer, 1906		Parm Viktor von Oheimb | Katharina C. M. von Oheimb	2023	Architaenioglossa	Cyclophoridae	VN2019-017	vegetation
http://coll.mfn-berlin.de/u/0c81e4	http://coll.mfn-berlin.de/u/0c878e	ZMB.Moll 291092b-2	ZMB.Moll 291092b	1	whole animal (75% denatured ethanol) | tissue (96% ethanol, frozen)		Rhiostoma morleti Dautzenberg & Fischer, 1906		Parm Viktor von Oheimb | Katharina C. M. von Oheimb	2023	Architaenioglossa	Cyclophoridae	VN2019-017	vegetation
http://coll.mfn-berlin.de/u/0c83f1	http://coll.mfn-berlin.de/u/0cd443	ZMB.Moll 291093a-1	ZMB.Moll 291093a	1	whole animal (75% denatured ethanol) | tissue (96% ethanol, frozen)		Rhiostoma morleti Dautzenberg & Fischer, 1906		Parm Viktor von Oheimb | Katharina C. M. von Oheimb	2023	Architaenioglossa	Cyclophoridae	VN2019-035	ground
	http://coll.mfn-berlin.de/u/0cd443		ZMB.Moll 291093a	1	whole animal (75% denatured ethanol)		Rhiostoma morleti Dautzenberg & Fischer, 1906		Parm Viktor von Oheimb | Katharina C. M. von Oheimb	2023	Architaenioglossa	Cyclophoridae	VN2019-035	ground
http://coll.mfn-berlin.de/u/0c8416		ZMB.Moll 291093b		3	dry shell (found empty)		Rhiostoma morleti Dautzenberg & Fischer, 1906		Parm Viktor von Oheimb | Katharina C. M. von Oheimb	2023	Architaenioglossa	Cyclophoridae	VN2019-035
http://coll.mfn-berlin.de/u/06a084	http://coll.mfn-berlin.de/u/0cbc3d	ZMB.Moll 291094a-1	ZMB.Moll 291094a	1	whole animal (75% denatured ethanol)	juvenile	Rhiostoma morleti Dautzenberg & Fischer, 1906		Parm Viktor von Oheimb | Katharina C. M. von Oheimb	2023	Architaenioglossa	Cyclophoridae	VN2019-036	ground		https://zenodo.org/records/14339301/files/coll.mfn-berlin.de_u_06a084__ZMB.Moll291094a-1__alive.jpg
	http://coll.mfn-berlin.de/u/0cbc3d		ZMB.Moll 291094a	8	whole animal (75% denatured ethanol)		Rhiostoma morleti Dautzenberg & Fischer, 1906		Parm Viktor von Oheimb | Katharina C. M. von Oheimb	2023	Architaenioglossa	Cyclophoridae	VN2019-036	ground
http://coll.mfn-berlin.de/u/0c8221		ZMB.Moll 291094b		3	whole animal (75% denatured ethanol)		Rhiostoma morleti Dautzenberg & Fischer, 1906		Parm Viktor von Oheimb | Katharina C. M. von Oheimb	2023	Architaenioglossa	Cyclophoridae	VN2019-036	soil
http://coll.mfn-berlin.de/u/0c824d		ZMB.Moll 291094c		8	dry shell (found empty)		Rhiostoma morleti Dautzenberg & Fischer, 1906		Parm Viktor von Oheimb | Katharina C. M. von Oheimb	2023	Architaenioglossa	Cyclophoridae	VN2019-036
http://coll.mfn-berlin.de/u/0c834f		ZMB.Moll 291095		1	whole animal (75% denatured ethanol)		Scabrina sp. A		Parm Viktor von Oheimb | Katharina C. M. von Oheimb	2023	Architaenioglossa	Cyclophoridae	VN2019-003	ground
http://coll.mfn-berlin.de/u/0c828f		ZMB.Moll 291096		2	whole animal (75% denatured ethanol)		Scabrina sp. A		Parm Viktor von Oheimb | Katharina C. M. von Oheimb	2023	Architaenioglossa	Cyclophoridae	VN2019-005	soil
http://coll.mfn-berlin.de/u/0c8771	http://coll.mfn-berlin.de/u/0c82b0	ZMB.Moll 291097a-1	ZMB.Moll 291097a	1	whole animal (75% denatured ethanol) | tissue (96% ethanol, frozen)		Scabrina sp. A		Parm Viktor von Oheimb | Katharina C. M. von Oheimb	2023	Architaenioglossa	Cyclophoridae	VN2019-008	ground
http://coll.mfn-berlin.de/u/0c8755	http://coll.mfn-berlin.de/u/0c82b0	ZMB.Moll 291097a-2	ZMB.Moll 291097a	1	whole animal (75% denatured ethanol)		Scabrina sp. A		Parm Viktor von Oheimb | Katharina C. M. von Oheimb	2023	Architaenioglossa	Cyclophoridae	VN2019-008	ground
	http://coll.mfn-berlin.de/u/0c82b0		ZMB.Moll 291097a	4	whole animal (75% denatured ethanol)		Scabrina sp. A		Parm Viktor von Oheimb | Katharina C. M. von Oheimb	2023	Architaenioglossa	Cyclophoridae	VN2019-008	ground
http://coll.mfn-berlin.de/u/0cbc02		ZMB.Moll 291097b		1	whole animal (75% denatured ethanol)		Scabrina sp. A		Parm Viktor von Oheimb | Katharina C. M. von Oheimb	2023	Architaenioglossa	Cyclophoridae	VN2019-008	rock
http://coll.mfn-berlin.de/u/0c838d		ZMB.Moll 291097c		1	dry shell (found empty)		Scabrina sp. A		Parm Viktor von Oheimb | Katharina C. M. von Oheimb	2023	Architaenioglossa	Cyclophoridae	VN2019-008
http://coll.mfn-berlin.de/u/0c832b		ZMB.Moll 291098a		2	whole animal (75% denatured ethanol)		Scabrina sp. A		Parm Viktor von Oheimb | Katharina C. M. von Oheimb	2023	Architaenioglossa	Cyclophoridae	VN2019-014	ground
http://coll.mfn-berlin.de/u/0cc58a		ZMB.Moll 291098b		1	whole animal (75% denatured ethanol)		Scabrina sp. A		Parm Viktor von Oheimb | Katharina C. M. von Oheimb	2023	Architaenioglossa	Cyclophoridae	VN2019-014	rock
http://coll.mfn-berlin.de/u/0c83c1		ZMB.Moll 291098c		1	dry shell (found empty)		Scabrina sp. A		Parm Viktor von Oheimb | Katharina C. M. von Oheimb	2023	Architaenioglossa	Cyclophoridae	VN2019-014
http://coll.mfn-berlin.de/u/0c86d3		ZMB.Moll 291099		1	whole animal (75% denatured ethanol) | tissue (96% ethanol, frozen)		Scabrina sp. A		Parm Viktor von Oheimb | Katharina C. M. von Oheimb	2023	Architaenioglossa	Cyclophoridae	VN2019-015
http://coll.mfn-berlin.de/u/0cd586		ZMB.Moll 291100		5	whole animal (75% denatured ethanol)		Scabrina sp. A		Parm Viktor von Oheimb | Katharina C. M. von Oheimb	2023	Architaenioglossa	Cyclophoridae	VN2019-017	ground
http://coll.mfn-berlin.de/u/0c82b6		ZMB.Moll 291101		1	whole animal (75% denatured ethanol)		Scabrina sp. A		Parm Viktor von Oheimb | Katharina C. M. von Oheimb	2023	Architaenioglossa	Cyclophoridae	VN2019-022
http://coll.mfn-berlin.de/u/0c8770		ZMB.Moll 291102		1	dry shell (found empty)		Scabrina sp. A		Parm Viktor von Oheimb | Katharina C. M. von Oheimb	2023	Architaenioglossa	Cyclophoridae	VN2019-024
http://coll.mfn-berlin.de/u/0c8391		ZMB.Moll 291103		1	whole animal (75% denatured ethanol)		Scabrina sp. A		Parm Viktor von Oheimb | Katharina C. M. von Oheimb	2023	Architaenioglossa	Cyclophoridae	VN2019-025	rock
http://coll.mfn-berlin.de/u/0c8155		ZMB.Moll 291104		1	dry shell (found empty)		Scabrina sp. A	cf.	Parm Viktor von Oheimb | Katharina C. M. von Oheimb	2023	Architaenioglossa	Cyclophoridae	VN2019-036
http://coll.mfn-berlin.de/u/0c828e	http://coll.mfn-berlin.de/u/0c8321	ZMB.Moll 291105a-1	ZMB.Moll 291105a	1	whole animal (75% denatured ethanol)		Scabrina sp. B		Parm Viktor von Oheimb | Katharina C. M. von Oheimb	2023	Architaenioglossa	Cyclophoridae	VN2019-003	vegetation
http://coll.mfn-berlin.de/u/0cc7ef	http://coll.mfn-berlin.de/u/0c8321	ZMB.Moll 291105a-2	ZMB.Moll 291105a	1	whole animal (75% denatured ethanol) | tissue (96% ethanol, frozen)		Scabrina sp. B		Parm Viktor von Oheimb | Katharina C. M. von Oheimb	2023	Architaenioglossa	Cyclophoridae	VN2019-003	vegetation
	http://coll.mfn-berlin.de/u/0c8321		ZMB.Moll 291105a	26	whole animal (75% denatured ethanol)		Scabrina sp. B		Parm Viktor von Oheimb | Katharina C. M. von Oheimb	2023	Architaenioglossa	Cyclophoridae	VN2019-003	vegetation
http://coll.mfn-berlin.de/u/0c8417		ZMB.Moll 291105b		7	dry shell (found empty)		Scabrina sp. B		Parm Viktor von Oheimb | Katharina C. M. von Oheimb	2023	Architaenioglossa	Cyclophoridae	VN2019-003
http://coll.mfn-berlin.de/u/0cce68	http://coll.mfn-berlin.de/u/0c827b	ZMB.Moll 291106a-1	ZMB.Moll 291106a	1	whole animal (75% denatured ethanol) | tissue (96% ethanol, frozen)		Scabrina sp. B		Parm Viktor von Oheimb | Katharina C. M. von Oheimb	2023	Architaenioglossa	Cyclophoridae	VN2019-005
	http://coll.mfn-berlin.de/u/0c827b		ZMB.Moll 291106a	5	whole animal (75% denatured ethanol)		Scabrina sp. B		Parm Viktor von Oheimb | Katharina C. M. von Oheimb	2023	Architaenioglossa	Cyclophoridae	VN2019-005
http://coll.mfn-berlin.de/u/0c8768		ZMB.Moll 291106b		2	dry shell (found empty)		Scabrina sp. B		Parm Viktor von Oheimb | Katharina C. M. von Oheimb	2023	Architaenioglossa	Cyclophoridae	VN2019-005
http://coll.mfn-berlin.de/u/0c83d7	http://coll.mfn-berlin.de/u/0c8184	ZMB.Moll 291107a-1	ZMB.Moll 291107a	1	whole animal (75% denatured ethanol)	juvenile	Scabrina sp. B		Parm Viktor von Oheimb | Katharina C. M. von Oheimb	2023	Architaenioglossa	Cyclophoridae	VN2019-008	vegetation		https://zenodo.org/records/14339301/files/coll.mfn-berlin.de_u_0c83d7__ZMB.Moll291107a-1__alive.jpg
http://coll.mfn-berlin.de/u/0cc8a5	http://coll.mfn-berlin.de/u/0c8184	ZMB.Moll 291107a-2	ZMB.Moll 291107a	1	whole animal (75% denatured ethanol)		Scabrina sp. B		Parm Viktor von Oheimb | Katharina C. M. von Oheimb	2023	Architaenioglossa	Cyclophoridae	VN2019-008	vegetation		https://zenodo.org/records/14339301/files/coll.mfn-berlin.de_u_0cc8a5__ZMB.Moll291107a-2__alive.jpg
	http://coll.mfn-berlin.de/u/0c8184		ZMB.Moll 291107a	23	whole animal (75% denatured ethanol)		Scabrina sp. B		Parm Viktor von Oheimb | Katharina C. M. von Oheimb	2023	Architaenioglossa	Cyclophoridae	VN2019-008	vegetation
http://coll.mfn-berlin.de/u/0cd2ac		ZMB.Moll 291107b		2	dry shell (found empty)		Scabrina sp. B		Parm Viktor von Oheimb | Katharina C. M. von Oheimb	2023	Architaenioglossa	Cyclophoridae	VN2019-008
http://coll.mfn-berlin.de/u/0c8225		ZMB.Moll 291108		1	dry shell (found empty)		Scabrina sp. B		Parm Viktor von Oheimb | Katharina C. M. von Oheimb	2023	Architaenioglossa	Cyclophoridae	VN2019-026
http://coll.mfn-berlin.de/u/0c848d		ZMB.Moll 291109		1	whole animal (75% denatured ethanol)		Scabrina sp. B		Parm Viktor von Oheimb | Katharina C. M. von Oheimb	2023	Architaenioglossa	Cyclophoridae	VN2019-028	vegetation		https://zenodo.org/records/14339301/files/coll.mfn-berlin.de_u_0c848d__ZMB.Moll291109__alive_1.jpg | https://zenodo.org/records/14339301/files/coll.mfn-berlin.de_u_0c848d__ZMB.Moll291109__alive_2.jpg
http://coll.mfn-berlin.de/u/0c82f8		ZMB.Moll 291110a		3	whole animal (75% denatured ethanol)		Scabrina sp. B		Parm Viktor von Oheimb | Katharina C. M. von Oheimb	2023	Architaenioglossa	Cyclophoridae	VN2019-035	vegetation
http://coll.mfn-berlin.de/u/0c872f		ZMB.Moll 291110b		23	dry shell (found empty)		Scabrina sp. B		Parm Viktor von Oheimb | Katharina C. M. von Oheimb	2023	Architaenioglossa	Cyclophoridae	VN2019-035
http://coll.mfn-berlin.de/u/0c866e		ZMB.Moll 291111a		1	whole animal (75% denatured ethanol)		Scabrina sp. B		Parm Viktor von Oheimb | Katharina C. M. von Oheimb	2023	Architaenioglossa	Cyclophoridae	VN2019-036	vegetation
http://coll.mfn-berlin.de/u/0c821f		ZMB.Moll 291111b		6	dry shell (found empty)		Scabrina sp. B		Parm Viktor von Oheimb | Katharina C. M. von Oheimb	2023	Architaenioglossa	Cyclophoridae	VN2019-036
http://coll.mfn-berlin.de/u/0c83fb		ZMB.Moll 291112		1	whole animal (75% denatured ethanol) | tissue (96% ethanol, frozen)		Scabrina sp. vi-01 sensu Vermeulen & Maassen 2003		Parm Viktor von Oheimb | Katharina C. M. von Oheimb	2023	Architaenioglossa	Cyclophoridae	VN2019-009	rock
http://coll.mfn-berlin.de/u/0c816d		ZMB.Moll 291113		1	whole animal (75% denatured ethanol) | tissue (96% ethanol, frozen)		Scabrina sp. vi-01 sensu Vermeulen & Maassen 2003		Parm Viktor von Oheimb | Katharina C. M. von Oheimb	2023	Architaenioglossa	Cyclophoridae	VN2019-011
http://coll.mfn-berlin.de/u/0c81aa		ZMB.Moll 291114		1	whole animal (75% denatured ethanol)		Scabrina sp. vi-01 sensu Vermeulen & Maassen 2003		Parm Viktor von Oheimb | Katharina C. M. von Oheimb	2023	Architaenioglossa	Cyclophoridae	VN2019-030			https://zenodo.org/records/14339301/files/coll.mfn-berlin.de_u_0c81aa__ZMB.Moll291114__alive_1.jpg | https://zenodo.org/records/14339301/files/coll.mfn-berlin.de_u_0c81aa__ZMB.Moll291114__alive_2.jpg
http://coll.mfn-berlin.de/u/0c8752		ZMB.Moll 291115		1	dry shell (found empty)	juvenile	Sinoennea sp. A		Parm Viktor von Oheimb | Katharina C. M. von Oheimb	2023	Stylommatophora	Diapheridae	VN2019-014
http://coll.mfn-berlin.de/u/0cc8bd	http://coll.mfn-berlin.de/u/0c846f	ZMB.Moll 291116a-1	ZMB.Moll 291116a	1	whole animal (96% ethanol, frozen)		Diplommatina debilis Bavay & Dautzenberg, 1904		Parm Viktor von Oheimb | Katharina C. M. von Oheimb	2023	Architaenioglossa	Diplommatinidae	VN2019-003	soil
	http://coll.mfn-berlin.de/u/0c846f		ZMB.Moll 291116a	4	whole animal (75% denatured ethanol)		Diplommatina debilis Bavay & Dautzenberg, 1904		Parm Viktor von Oheimb | Katharina C. M. von Oheimb	2023	Architaenioglossa	Diplommatinidae	VN2019-003	soil
http://coll.mfn-berlin.de/u/0cd9f1		ZMB.Moll 291116b		1	dry shell (found empty)		Diplommatina debilis Bavay & Dautzenberg, 1904		Parm Viktor von Oheimb | Katharina C. M. von Oheimb	2023	Architaenioglossa	Diplommatinidae	VN2019-003
http://coll.mfn-berlin.de/u/0cc817		ZMB.Moll 291117a		2	whole animal (75% denatured ethanol)		Diplommatina debilis Bavay & Dautzenberg, 1904		Parm Viktor von Oheimb | Katharina C. M. von Oheimb	2023	Architaenioglossa	Diplommatinidae	VN2019-008	soil
http://coll.mfn-berlin.de/u/0c83c3	http://coll.mfn-berlin.de/u/0c865c	ZMB.Moll 291117b-1	ZMB.Moll 291117b	1	dry shell (found empty)		Diplommatina debilis Bavay & Dautzenberg, 1904		Parm Viktor von Oheimb | Katharina C. M. von Oheimb	2023	Architaenioglossa	Diplommatinidae	VN2019-008
	http://coll.mfn-berlin.de/u/0c865c		ZMB.Moll 291117b	6	dry shell (found empty)		Diplommatina debilis Bavay & Dautzenberg, 1904		Parm Viktor von Oheimb | Katharina C. M. von Oheimb	2023	Architaenioglossa	Diplommatinidae	VN2019-008
http://coll.mfn-berlin.de/u/0c879e		ZMB.Moll 291118		1	dry shell (found empty)		Diplommatina scolops Möllendorff, 1901		Parm Viktor von Oheimb | Katharina C. M. von Oheimb	2023	Architaenioglossa	Diplommatinidae	VN2019-003
http://coll.mfn-berlin.de/u/0c875f	http://coll.mfn-berlin.de/u/0c81e8	ZMB.Moll 291119-1	ZMB.Moll 291119	1	whole animal (96% ethanol, frozen)		Diplommatina scolops Möllendorff, 1901		Parm Viktor von Oheimb | Katharina C. M. von Oheimb	2023	Architaenioglossa	Diplommatinidae	VN2019-010	rock
	http://coll.mfn-berlin.de/u/0c81e8		ZMB.Moll 291119	16	whole animal (75% denatured ethanol)		Diplommatina scolops Möllendorff, 1901		Parm Viktor von Oheimb | Katharina C. M. von Oheimb	2023	Architaenioglossa	Diplommatinidae	VN2019-010	rock
http://coll.mfn-berlin.de/u/0e529e	http://coll.mfn-berlin.de/u/0c82fb	ZMB.Moll 291120-1	ZMB.Moll 291120	1	whole animal (96% ethanol, frozen)		Diplommatina scolops Möllendorff, 1901		Parm Viktor von Oheimb | Katharina C. M. von Oheimb	2023	Architaenioglossa	Diplommatinidae	VN2019-018	rock
	http://coll.mfn-berlin.de/u/0c82fb		ZMB.Moll 291120	16	whole animal (75% denatured ethanol)		Diplommatina scolops Möllendorff, 1901		Parm Viktor von Oheimb | Katharina C. M. von Oheimb	2023	Architaenioglossa	Diplommatinidae	VN2019-018	rock
http://coll.mfn-berlin.de/u/0cd664		ZMB.Moll 291121		2	dry shell (found empty)		Diplommatina sp. vi-a2 sensu Vermeulen & Maassen 2003		Parm Viktor von Oheimb | Katharina C. M. von Oheimb	2023	Architaenioglossa	Diplommatinidae	VN2019-008
http://coll.mfn-berlin.de/u/0c826b	http://coll.mfn-berlin.de/u/0c840c	ZMB.Moll 291122-1	ZMB.Moll 291122	1	whole animal (75% denatured ethanol)		Diplommatina sp. vi-a2 sensu Vermeulen & Maassen 2003		Parm Viktor von Oheimb | Katharina C. M. von Oheimb	2023	Architaenioglossa	Diplommatinidae	VN2019-011
http://coll.mfn-berlin.de/u/0c81be	http://coll.mfn-berlin.de/u/0c840c	ZMB.Moll 291122-2	ZMB.Moll 291122	1	whole animal (96% ethanol, frozen)		Diplommatina sp. vi-a2 sensu Vermeulen & Maassen 2003		Parm Viktor von Oheimb | Katharina C. M. von Oheimb	2023	Architaenioglossa	Diplommatinidae	VN2019-011
	http://coll.mfn-berlin.de/u/0c840c		ZMB.Moll 291122	6	whole animal (75% denatured ethanol)		Diplommatina sp. vi-a2 sensu Vermeulen & Maassen 2003		Parm Viktor von Oheimb | Katharina C. M. von Oheimb	2023	Architaenioglossa	Diplommatinidae	VN2019-011
http://coll.mfn-berlin.de/u/0c8499		ZMB.Moll 291123		1	whole animal (75% denatured ethanol)		Diplommatina sp. vi-a2 sensu Vermeulen & Maassen 2003		Parm Viktor von Oheimb | Katharina C. M. von Oheimb	2023	Architaenioglossa	Diplommatinidae	VN2019-017	rock
http://coll.mfn-berlin.de/u/0c81cc		ZMB.Moll 291124		1	dry shell (found empty)		Diplommatina sp. vi-a3 sensu Vermeulen & Maassen 2003		Parm Viktor von Oheimb | Katharina C. M. von Oheimb	2023	Architaenioglossa	Diplommatinidae	VN2019-010
http://coll.mfn-berlin.de/u/0c820b		ZMB.Moll 291125a		4	whole animal (75% denatured ethanol)		Diplommatina sp. vi-a3 sensu Vermeulen & Maassen 2003		Parm Viktor von Oheimb | Katharina C. M. von Oheimb	2023	Architaenioglossa	Diplommatinidae	VN2019-025	ground
http://coll.mfn-berlin.de/u/0c8326		ZMB.Moll 291125b		2	whole animal (75% denatured ethanol)		Diplommatina sp. vi-a3 sensu Vermeulen & Maassen 2003		Parm Viktor von Oheimb | Katharina C. M. von Oheimb	2023	Architaenioglossa	Diplommatinidae	VN2019-025	rock
http://coll.mfn-berlin.de/u/0cd534	http://coll.mfn-berlin.de/u/0c86e2	ZMB.Moll 291125c-1	ZMB.Moll 291125c	1	whole animal (96% ethanol, frozen)		Diplommatina sp. vi-a3 sensu Vermeulen & Maassen 2003		Parm Viktor von Oheimb | Katharina C. M. von Oheimb	2023	Architaenioglossa	Diplommatinidae	VN2019-025	soil
	http://coll.mfn-berlin.de/u/0c86e2		ZMB.Moll 291125c	134	whole animal (75% denatured ethanol)		Diplommatina sp. vi-a3 sensu Vermeulen & Maassen 2003		Parm Viktor von Oheimb | Katharina C. M. von Oheimb	2023	Architaenioglossa	Diplommatinidae	VN2019-025	soil
http://coll.mfn-berlin.de/u/0c83bb		ZMB.Moll 291125d		3	whole animal (75% denatured ethanol)		Diplommatina sp. vi-a3 sensu Vermeulen & Maassen 2003		Parm Viktor von Oheimb | Katharina C. M. von Oheimb	2023	Architaenioglossa	Diplommatinidae	VN2019-025	vegetation
http://coll.mfn-berlin.de/u/0e2cf1		ZMB.Moll 291125e		2	dry shell (found empty)		Diplommatina sp. vi-a3 sensu Vermeulen & Maassen 2003		Parm Viktor von Oheimb | Katharina C. M. von Oheimb	2023	Architaenioglossa	Diplommatinidae	VN2019-025
http://coll.mfn-berlin.de/u/0c8306	http://coll.mfn-berlin.de/u/0c832c	ZMB.Moll 291126-1	ZMB.Moll 291126	1	whole animal (96% ethanol, frozen)		Diplommatina sp. vi-a3 sensu Vermeulen & Maassen 2003		Parm Viktor von Oheimb | Katharina C. M. von Oheimb	2023	Architaenioglossa	Diplommatinidae	VN2019-026
	http://coll.mfn-berlin.de/u/0c832c		ZMB.Moll 291126	5	whole animal (75% denatured ethanol)		Diplommatina sp. vi-a3 sensu Vermeulen & Maassen 2003		Parm Viktor von Oheimb | Katharina C. M. von Oheimb	2023	Architaenioglossa	Diplommatinidae	VN2019-026
http://coll.mfn-berlin.de/u/0c8760		ZMB.Moll 291127		1	whole animal (75% denatured ethanol)		Diplommatina sp. vi-a3 sensu Vermeulen & Maassen 2003		Parm Viktor von Oheimb | Katharina C. M. von Oheimb	2023	Architaenioglossa	Diplommatinidae	VN2019-028	ground
http://coll.mfn-berlin.de/u/0cd5cf		ZMB.Moll 291128		1	whole animal (75% denatured ethanol)		Diplommatina sp. vi-a4 sensu Vermeulen & Maassen 2003		Parm Viktor von Oheimb | Katharina C. M. von Oheimb	2023	Architaenioglossa	Diplommatinidae	VN2019-003	soil
http://coll.mfn-berlin.de/u/0cd593		ZMB.Moll 291129		1	whole animal (75% denatured ethanol)		Diplommatina sp. vi-a4 sensu Vermeulen & Maassen 2003		Parm Viktor von Oheimb | Katharina C. M. von Oheimb	2023	Architaenioglossa	Diplommatinidae	VN2019-005	soil
http://coll.mfn-berlin.de/u/0c82d6		ZMB.Moll 291130a		2	whole animal (75% denatured ethanol)		Diplommatina tonkiniana Jaeckel, 1950		Parm Viktor von Oheimb | Katharina C. M. von Oheimb	2023	Architaenioglossa	Diplommatinidae	VN2019-008	soil
http://coll.mfn-berlin.de/u/0c86d0	http://coll.mfn-berlin.de/u/0c820d	ZMB.Moll 291130b-1	ZMB.Moll 291130b	1	whole animal (96% ethanol, frozen)		Diplommatina tonkiniana Jaeckel, 1950		Parm Viktor von Oheimb | Katharina C. M. von Oheimb	2023	Architaenioglossa	Diplommatinidae	VN2019-008	vegetation
http://coll.mfn-berlin.de/u/0c81d5	http://coll.mfn-berlin.de/u/0c820d	ZMB.Moll 291130b-2	ZMB.Moll 291130b	1	whole animal (96% ethanol, frozen)		Diplommatina tonkiniana Jaeckel, 1950		Parm Viktor von Oheimb | Katharina C. M. von Oheimb	2023	Architaenioglossa	Diplommatinidae	VN2019-008	vegetation
	http://coll.mfn-berlin.de/u/0c820d		ZMB.Moll 291130b	8	whole animal (75% denatured ethanol)		Diplommatina tonkiniana Jaeckel, 1950		Parm Viktor von Oheimb | Katharina C. M. von Oheimb	2023	Architaenioglossa	Diplommatinidae	VN2019-008	vegetation
http://coll.mfn-berlin.de/u/0c8366	http://coll.mfn-berlin.de/u/0cda9b	ZMB.Moll 291130c-1	ZMB.Moll 291130c	1	dry shell (found empty)		Diplommatina tonkiniana Jaeckel, 1950		Parm Viktor von Oheimb | Katharina C. M. von Oheimb	2023	Architaenioglossa	Diplommatinidae	VN2019-008
	http://coll.mfn-berlin.de/u/0cda9b		ZMB.Moll 291130c	12	dry shell (found empty)		Diplommatina tonkiniana Jaeckel, 1950		Parm Viktor von Oheimb | Katharina C. M. von Oheimb	2023	Architaenioglossa	Diplommatinidae	VN2019-008
http://coll.mfn-berlin.de/u/0c81d2		ZMB.Moll 291131		1	whole animal (75% denatured ethanol)		Apoecus messageri (Bavay & Dautzenberg, 1900)		Parm Viktor von Oheimb | Katharina C. M. von Oheimb	2023	Stylommatophora	Enidae	VN2019-003	vegetation
http://coll.mfn-berlin.de/u/0c842e		ZMB.Moll 291132a		1	whole animal (75% denatured ethanol)		Apoecus messageri (Bavay & Dautzenberg, 1900)		Parm Viktor von Oheimb | Katharina C. M. von Oheimb	2023	Stylommatophora	Enidae	VN2019-005			https://zenodo.org/records/14339325/files/coll.mfn-berlin.de_u_0c842e__ZMB.Moll291132a__alive.jpg
http://coll.mfn-berlin.de/u/0e63b2		ZMB.Moll 291132b		1	dry shell (found empty)		Apoecus messageri (Bavay & Dautzenberg, 1900)		Parm Viktor von Oheimb | Katharina C. M. von Oheimb	2023	Stylommatophora	Enidae	VN2019-005
http://coll.mfn-berlin.de/u/0cd68b		ZMB.Moll 291133		1	dry shell (found empty)	juvenile	Chalepotaxis infantilis (Gredler, 1881)		Parm Viktor von Oheimb | Katharina C. M. von Oheimb	2023	Stylommatophora	Helicarionidae	VN2019-009
http://coll.mfn-berlin.de/u/0c8242		ZMB.Moll 291134a		2	whole animal (75% denatured ethanol)		Chalepotaxis infantilis (Gredler, 1881)		Parm Viktor von Oheimb | Katharina C. M. von Oheimb	2023	Stylommatophora	Helicarionidae	VN2019-014	rock
http://coll.mfn-berlin.de/u/0e55fd		ZMB.Moll 291134b		3	dry shell (found empty)		Chalepotaxis infantilis (Gredler, 1881)		Parm Viktor von Oheimb | Katharina C. M. von Oheimb	2023	Stylommatophora	Helicarionidae	VN2019-014
http://coll.mfn-berlin.de/u/0c846e		ZMB.Moll 291135a		1	whole animal (75% denatured ethanol)		Chalepotaxis infantilis (Gredler, 1881)		Parm Viktor von Oheimb | Katharina C. M. von Oheimb	2023	Stylommatophora	Helicarionidae	VN2019-024	rock
http://coll.mfn-berlin.de/u/0cc901		ZMB.Moll 291135b		1	dry shell (found empty)		Chalepotaxis infantilis (Gredler, 1881)		Parm Viktor von Oheimb | Katharina C. M. von Oheimb	2023	Stylommatophora	Helicarionidae	VN2019-024
http://coll.mfn-berlin.de/u/0c824b		ZMB.Moll 291136		1	whole animal (75% denatured ethanol)		Durgella sp. A		Parm Viktor von Oheimb | Katharina C. M. von Oheimb	2023	Stylommatophora	Helicarionidae	VN2019-008	vegetation
http://coll.mfn-berlin.de/u/0c8300		ZMB.Moll 291137		1	dry shell (found empty)	juvenile	Durgella sp. A	cf.	Parm Viktor von Oheimb | Katharina C. M. von Oheimb	2023	Stylommatophora	Helicarionidae	VN2019-014
http://coll.mfn-berlin.de/u/0c815d		ZMB.Moll 291138		1	whole animal (75% denatured ethanol)		Durgella sp. B		Parm Viktor von Oheimb | Katharina C. M. von Oheimb	2023	Stylommatophora	Helicarionidae	VN2019-031			https://zenodo.org/records/14339325/files/coll.mfn-berlin.de_u_0c815d__ZMB.Moll291138__alive_1.jpg | https://zenodo.org/records/14339325/files/coll.mfn-berlin.de_u_0c815d__ZMB.Moll291138__alive_2.jpg | https://zenodo.org/records/14339325/files/coll.mfn-berlin.de_u_0c815d__ZMB.Moll291138__alive_3.jpg
http://coll.mfn-berlin.de/u/0c817c		ZMB.Moll 291139		1	dry shell (found empty)		Rahula jucunda (Bavay & Dautzenberg, 1912)		Parm Viktor von Oheimb | Katharina C. M. von Oheimb	2023	Stylommatophora	Helicarionidae	VN2019-028
http://coll.mfn-berlin.de/u/0c8381		ZMB.Moll 291140		1	dry shell (found empty)	juvenile	Sesara sp. vi-01 sensu Vermeulen & Maassen 2003		Parm Viktor von Oheimb | Katharina C. M. von Oheimb	2023	Stylommatophora	Helicarionidae	VN2019-003
http://coll.mfn-berlin.de/u/0c81d0		ZMB.Moll 291141		1	whole animal (75% denatured ethanol)		Sitala confinis (Möllendorff, 1901)		Parm Viktor von Oheimb | Katharina C. M. von Oheimb	2023	Stylommatophora	Helicarionidae	VN2019-003	ground
http://coll.mfn-berlin.de/u/0cd3da	http://coll.mfn-berlin.de/u/0c8792	ZMB.Moll 291142-1	ZMB.Moll 291142	1	whole animal (75% denatured ethanol)		Teraia contempta (Bavay & Dautzenberg, 1909)		Parm Viktor von Oheimb | Katharina C. M. von Oheimb	2023	Stylommatophora	Helicarionidae	VN2019-024	vegetation
	http://coll.mfn-berlin.de/u/0c8792		ZMB.Moll 291142	3	whole animal (75% denatured ethanol)		Teraia contempta (Bavay & Dautzenberg, 1909)		Parm Viktor von Oheimb | Katharina C. M. von Oheimb	2023	Stylommatophora	Helicarionidae	VN2019-024	vegetation
http://coll.mfn-berlin.de/u/0c821c	http://coll.mfn-berlin.de/u/0c8362	ZMB.Moll 291143a-1	ZMB.Moll 291143a	1	whole animal (75% denatured ethanol)		Aphanoconia hungerfordiana tonkinensis Möllendorff, 1909		Parm Viktor von Oheimb | Katharina C. M. von Oheimb	2023	Cycloneritida	Helicinidae	VN2019-008	rock		https://zenodo.org/records/14339301/files/coll.mfn-berlin.de_u_0c821c__ZMB.Moll291143a-1__alive_1.jpg | https://zenodo.org/records/14339301/files/coll.mfn-berlin.de_u_0c821c__ZMB.Moll291143a-1__alive_2.jpg
	http://coll.mfn-berlin.de/u/0c8362		ZMB.Moll 291143a	1	whole animal (75% denatured ethanol)		Aphanoconia hungerfordiana tonkinensis Möllendorff, 1909		Parm Viktor von Oheimb | Katharina C. M. von Oheimb	2023	Cycloneritida	Helicinidae	VN2019-008	rock
http://coll.mfn-berlin.de/u/0c82c2	http://coll.mfn-berlin.de/u/0cdb16	ZMB.Moll 291143b-1	ZMB.Moll 291143b	1	whole animal (75% denatured ethanol)		Aphanoconia hungerfordiana tonkinensis Möllendorff, 1909		Parm Viktor von Oheimb | Katharina C. M. von Oheimb	2023	Cycloneritida	Helicinidae	VN2019-008	vegetation
http://coll.mfn-berlin.de/u/0c8486	http://coll.mfn-berlin.de/u/0cdb16	ZMB.Moll 291143b-2	ZMB.Moll 291143b	1	whole animal (75% denatured ethanol) | tissue (96% ethanol, frozen)		Aphanoconia hungerfordiana tonkinensis Möllendorff, 1909		Parm Viktor von Oheimb | Katharina C. M. von Oheimb	2023	Cycloneritida	Helicinidae	VN2019-008	vegetation
	http://coll.mfn-berlin.de/u/0cdb16		ZMB.Moll 291143b	9	whole animal (75% denatured ethanol)		Aphanoconia hungerfordiana tonkinensis Möllendorff, 1909		Parm Viktor von Oheimb | Katharina C. M. von Oheimb	2023	Cycloneritida	Helicinidae	VN2019-008	vegetation
http://coll.mfn-berlin.de/u/0c8352		ZMB.Moll 291143c		1	dry shell (found empty)		Aphanoconia hungerfordiana tonkinensis Möllendorff, 1909		Parm Viktor von Oheimb | Katharina C. M. von Oheimb	2023	Cycloneritida	Helicinidae	VN2019-008
http://coll.mfn-berlin.de/u/0c8650	http://coll.mfn-berlin.de/u/0c81c5	ZMB.Moll 291144-1	ZMB.Moll 291144	1	whole animal (75% denatured ethanol)		Geotrochatella insignis Dautzenberg, 1896		Parm Viktor von Oheimb | Katharina C. M. von Oheimb	2023	Cycloneritida	Helicinidae	VN2019-003	rock		https://zenodo.org/records/14339301/files/coll.mfn-berlin.de_u_0c8650__ZMB.Moll291144-1__alive_1.jpg | https://zenodo.org/records/14339301/files/coll.mfn-berlin.de_u_0c8650__ZMB.Moll291144-1__alive_2.jpg
	http://coll.mfn-berlin.de/u/0c81c5		ZMB.Moll 291144	1	whole animal (75% denatured ethanol)		Geotrochatella insignis Dautzenberg, 1896		Parm Viktor von Oheimb | Katharina C. M. von Oheimb	2023	Cycloneritida	Helicinidae	VN2019-003	rock
http://coll.mfn-berlin.de/u/0c87c5		ZMB.Moll 291145		2	whole animal (75% denatured ethanol)		Geotrochatella insignis Dautzenberg, 1896		Parm Viktor von Oheimb | Katharina C. M. von Oheimb	2023	Cycloneritida	Helicinidae	VN2019-005
http://coll.mfn-berlin.de/u/0cc6e2		ZMB.Moll 291146a		1	whole animal (75% denatured ethanol)		Geotrochatella insignis Dautzenberg, 1896		Parm Viktor von Oheimb | Katharina C. M. von Oheimb	2023	Cycloneritida	Helicinidae	VN2019-008	ground
http://coll.mfn-berlin.de/u/0cd35e	http://coll.mfn-berlin.de/u/0c8452	ZMB.Moll 291146b-1	ZMB.Moll 291146b	1	whole animal (75% denatured ethanol) | tissue (96% ethanol, frozen)		Geotrochatella insignis Dautzenberg, 1896		Parm Viktor von Oheimb | Katharina C. M. von Oheimb	2023	Cycloneritida	Helicinidae	VN2019-008	rock
	http://coll.mfn-berlin.de/u/0c8452		ZMB.Moll 291146b	10	whole animal (75% denatured ethanol)		Geotrochatella insignis Dautzenberg, 1896		Parm Viktor von Oheimb | Katharina C. M. von Oheimb	2023	Cycloneritida	Helicinidae	VN2019-008	rock
http://coll.mfn-berlin.de/u/0c82ad		ZMB.Moll 291146c		1	whole animal (75% denatured ethanol)		Geotrochatella insignis Dautzenberg, 1896		Parm Viktor von Oheimb | Katharina C. M. von Oheimb	2023	Cycloneritida	Helicinidae	VN2019-008	vegetation
http://coll.mfn-berlin.de/u/0cda00	http://coll.mfn-berlin.de/u/0c837e	ZMB.Moll 291146d-1	ZMB.Moll 291146d	1	dry shell (found empty)		Geotrochatella insignis Dautzenberg, 1896		Parm Viktor von Oheimb | Katharina C. M. von Oheimb	2023	Cycloneritida	Helicinidae	VN2019-008
	http://coll.mfn-berlin.de/u/0c837e		ZMB.Moll 291146d	1	dry shell (found empty)		Geotrochatella insignis Dautzenberg, 1896		Parm Viktor von Oheimb | Katharina C. M. von Oheimb	2023	Cycloneritida	Helicinidae	VN2019-008
http://coll.mfn-berlin.de/u/0c833d		ZMB.Moll 291147a		2	whole animal (75% denatured ethanol)		Geotrochatella insignis Dautzenberg, 1896		Parm Viktor von Oheimb | Katharina C. M. von Oheimb	2023	Cycloneritida	Helicinidae	VN2019-009	rock
http://coll.mfn-berlin.de/u/0c8474		ZMB.Moll 291147b		2	dry shell (found empty)		Geotrochatella insignis Dautzenberg, 1896		Parm Viktor von Oheimb | Katharina C. M. von Oheimb	2023	Cycloneritida	Helicinidae	VN2019-009
http://coll.mfn-berlin.de/u/0cd4a8		ZMB.Moll 291148		2	whole animal (75% denatured ethanol)		Geotrochatella insignis Dautzenberg, 1896		Parm Viktor von Oheimb | Katharina C. M. von Oheimb	2023	Cycloneritida	Helicinidae	VN2019-010	rock
http://coll.mfn-berlin.de/u/0cd9bb		ZMB.Moll 291149		3	whole animal (75% denatured ethanol)		Geotrochatella insignis Dautzenberg, 1896		Parm Viktor von Oheimb | Katharina C. M. von Oheimb	2023	Cycloneritida	Helicinidae	VN2019-015
http://coll.mfn-berlin.de/u/0cdce4		ZMB.Moll 291150		2	whole animal (75% denatured ethanol)		Geotrochatella insignis Dautzenberg, 1896		Parm Viktor von Oheimb | Katharina C. M. von Oheimb	2023	Cycloneritida	Helicinidae	VN2019-017	rock
http://coll.mfn-berlin.de/u/0c82a9		ZMB.Moll 291151a		7	whole animal (75% denatured ethanol)		Geotrochatella insignis Dautzenberg, 1896		Parm Viktor von Oheimb | Katharina C. M. von Oheimb	2023	Cycloneritida	Helicinidae	VN2019-018	rock
http://coll.mfn-berlin.de/u/0c8464		ZMB.Moll 291151b		2	dry shell (found empty)		Geotrochatella insignis Dautzenberg, 1896		Parm Viktor von Oheimb | Katharina C. M. von Oheimb	2023	Cycloneritida	Helicinidae	VN2019-018
http://coll.mfn-berlin.de/u/0c873e		ZMB.Moll 291152a		4	whole animal (75% denatured ethanol)		Geotrochatella insignis Dautzenberg, 1896		Parm Viktor von Oheimb | Katharina C. M. von Oheimb	2023	Cycloneritida	Helicinidae	VN2019-024	ground
http://coll.mfn-berlin.de/u/0cda17		ZMB.Moll 291152b		5	whole animal (75% denatured ethanol)		Geotrochatella insignis Dautzenberg, 1896		Parm Viktor von Oheimb | Katharina C. M. von Oheimb	2023	Cycloneritida	Helicinidae	VN2019-024	rock
http://coll.mfn-berlin.de/u/0c81d3		ZMB.Moll 291152c		1	whole animal (75% denatured ethanol)		Geotrochatella insignis Dautzenberg, 1896		Parm Viktor von Oheimb | Katharina C. M. von Oheimb	2023	Cycloneritida	Helicinidae	VN2019-024	vegetation
http://coll.mfn-berlin.de/u/0c81ed		ZMB.Moll 291153		5	whole animal (75% denatured ethanol)		Geotrochatella insignis Dautzenberg, 1896		Parm Viktor von Oheimb | Katharina C. M. von Oheimb	2023	Cycloneritida	Helicinidae	VN2019-026
http://coll.mfn-berlin.de/u/0c81c0		ZMB.Moll 291154		5	whole animal (75% denatured ethanol)		Geotrochatella insignis Dautzenberg, 1896		Parm Viktor von Oheimb | Katharina C. M. von Oheimb	2023	Cycloneritida	Helicinidae	VN2019-027	rock
http://coll.mfn-berlin.de/u/0c82be	http://coll.mfn-berlin.de/u/0c8302	ZMB.Moll 291155-1	ZMB.Moll 291155	1	whole animal (75% denatured ethanol) | tissue (96% ethanol, frozen)		Geotrochatella insignis Dautzenberg, 1896		Parm Viktor von Oheimb | Katharina C. M. von Oheimb	2023	Cycloneritida	Helicinidae	VN2019-028	rock
	http://coll.mfn-berlin.de/u/0c8302		ZMB.Moll 291155	10	whole animal (75% denatured ethanol)		Geotrochatella insignis Dautzenberg, 1896		Parm Viktor von Oheimb | Katharina C. M. von Oheimb	2023	Cycloneritida	Helicinidae	VN2019-028	rock
http://coll.mfn-berlin.de/u/0c8643	http://coll.mfn-berlin.de/u/0c86b8	ZMB.Moll 291156-1	ZMB.Moll 291156	1	whole animal (75% denatured ethanol)		Geotrochatella insignis Dautzenberg, 1896		Parm Viktor von Oheimb | Katharina C. M. von Oheimb	2023	Cycloneritida	Helicinidae	VN2019-032	rock		https://zenodo.org/records/14339301/files/coll.mfn-berlin.de_u_0c8643__ZMB.Moll291156-1__alive_1.jpg | https://zenodo.org/records/14339301/files/coll.mfn-berlin.de_u_0c8643__ZMB.Moll291156-1__alive_2.jpg | https://zenodo.org/records/14339301/files/coll.mfn-berlin.de_u_0c8643__ZMB.Moll291156-1__alive_3.jpg | https://zenodo.org/records/14339301/files/coll.mfn-berlin.de_u_0c8643__ZMB.Moll291156-1__a…
	http://coll.mfn-berlin.de/u/0c86b8		ZMB.Moll 291156	2	whole animal (75% denatured ethanol)		Geotrochatella insignis Dautzenberg, 1896		Parm Viktor von Oheimb | Katharina C. M. von Oheimb	2023	Cycloneritida	Helicinidae	VN2019-032	rock
http://coll.mfn-berlin.de/u/0c8757		ZMB.Moll 291157a		1	whole animal (75% denatured ethanol)		Geotrochatella insignis Dautzenberg, 1896		Parm Viktor von Oheimb | Katharina C. M. von Oheimb	2023	Cycloneritida	Helicinidae	VN2019-035	ground
http://coll.mfn-berlin.de/u/0c83f5		ZMB.Moll 291157b		5	whole animal (75% denatured ethanol)		Geotrochatella insignis Dautzenberg, 1896		Parm Viktor von Oheimb | Katharina C. M. von Oheimb	2023	Cycloneritida	Helicinidae	VN2019-035	rock
http://coll.mfn-berlin.de/u/0c819f		ZMB.Moll 291158a		8	whole animal (75% denatured ethanol)		Geotrochatella insignis Dautzenberg, 1896		Parm Viktor von Oheimb | Katharina C. M. von Oheimb	2023	Cycloneritida	Helicinidae	VN2019-036	rock
http://coll.mfn-berlin.de/u/0ccd5d		ZMB.Moll 291158b		1	dry shell (found empty)		Geotrochatella insignis Dautzenberg, 1896		Parm Viktor von Oheimb | Katharina C. M. von Oheimb	2023	Cycloneritida	Helicinidae	VN2019-036
http://coll.mfn-berlin.de/u/0cd4e6		ZMB.Moll 291159		7	dry shell (found empty)		Georissa sp. vi-4 sensu Vermeulen & Maassen 2003		Parm Viktor von Oheimb | Katharina C. M. von Oheimb	2023	Cycloneritida	Hydrocenidae	VN2019-003
http://coll.mfn-berlin.de/u/0cdaeb		ZMB.Moll 291160		1	dry shell (found empty)		Georissa sp. vi-4 sensu Vermeulen & Maassen 2003		Parm Viktor von Oheimb | Katharina C. M. von Oheimb	2023	Cycloneritida	Hydrocenidae	VN2019-005
http://coll.mfn-berlin.de/u/0c8476		ZMB.Moll 291161		1	whole animal (75% denatured ethanol)		Georissa sp. vi-4 sensu Vermeulen & Maassen 2003		Parm Viktor von Oheimb | Katharina C. M. von Oheimb	2023	Cycloneritida	Hydrocenidae	VN2019-024	vegetation
http://coll.mfn-berlin.de/u/0c8265		ZMB.Moll 291162		3	whole animal (75% denatured ethanol)		Georissa sp. vi-4 sensu Vermeulen & Maassen 2003		Parm Viktor von Oheimb | Katharina C. M. von Oheimb	2023	Cycloneritida	Hydrocenidae	VN2019-025	vegetation
http://coll.mfn-berlin.de/u/0c8409		ZMB.Moll 291163		1	whole animal (75% denatured ethanol)		Georissa sp. vi-4 sensu Vermeulen & Maassen 2003		Parm Viktor von Oheimb | Katharina C. M. von Oheimb	2023	Cycloneritida	Hydrocenidae	VN2019-032	vegetation
http://coll.mfn-berlin.de/u/0c8449		ZMB.Moll 291164a		1	whole animal (75% denatured ethanol)	juvenile	Bensonella sp. A	cf.	Parm Viktor von Oheimb | Katharina C. M. von Oheimb	2025	Stylommatophora	Hypselostomatidae	VN2019-008	soil
http://coll.mfn-berlin.de/u/0c848f		ZMB.Moll 291164b		6	dry shell (found empty)	juvenile	Bensonella sp. A	cf.	Parm Viktor von Oheimb | Katharina C. M. von Oheimb	2025	Stylommatophora	Hypselostomatidae	VN2019-008
http://coll.mfn-berlin.de/u/0c8386	http://coll.mfn-berlin.de/u/0c836c	ZMB.Moll 291165-1	ZMB.Moll 291165	1	whole animal (75% denatured ethanol)		Meghimatium pictum (Stoliczka, 1873)		Parm Viktor von Oheimb | Katharina C. M. von Oheimb	2023	Stylommatophora	Philomycidae	VN2019-010	vegetation		https://zenodo.org/records/14339325/files/coll.mfn-berlin.de_u_0c8386__ZMB.Moll291165-1__alive_1.jpg | https://zenodo.org/records/14339325/files/coll.mfn-berlin.de_u_0c8386__ZMB.Moll291165-1__alive_2.jpg
	http://coll.mfn-berlin.de/u/0c836c		ZMB.Moll 291165	4	whole animal (75% denatured ethanol)		Meghimatium pictum (Stoliczka, 1873)		Parm Viktor von Oheimb | Katharina C. M. von Oheimb	2023	Stylommatophora	Philomycidae	VN2019-010	vegetation
http://coll.mfn-berlin.de/u/0c8298		ZMB.Moll 291166		1	whole animal (75% denatured ethanol)	juvenile	Meghimatium pictum (Stoliczka, 1873)		Parm Viktor von Oheimb | Katharina C. M. von Oheimb	2023	Stylommatophora	Philomycidae	VN2019-027	vegetation
http://coll.mfn-berlin.de/u/0c82df	http://coll.mfn-berlin.de/u/0c836b	ZMB.Moll 291167-1	ZMB.Moll 291167	1	whole animal (75% denatured ethanol)		Meghimatium pictum (Stoliczka, 1873)		Parm Viktor von Oheimb | Katharina C. M. von Oheimb	2023	Stylommatophora	Philomycidae	VN2019-030			https://zenodo.org/records/14339325/files/coll.mfn-berlin.de_u_0c82df__ZMB.Moll291167-1__alive_1.jpg | https://zenodo.org/records/14339325/files/coll.mfn-berlin.de_u_0c82df__ZMB.Moll291167-1__alive_2.jpg
http://coll.mfn-berlin.de/u/0c834c	http://coll.mfn-berlin.de/u/0c836b	ZMB.Moll 291167-2	ZMB.Moll 291167	1	whole animal (75% denatured ethanol) | tissue (96% ethanol, frozen)		Meghimatium pictum (Stoliczka, 1873)		Parm Viktor von Oheimb | Katharina C. M. von Oheimb	2023	Stylommatophora	Philomycidae	VN2019-030			https://zenodo.org/records/14339325/files/coll.mfn-berlin.de_u_0c834c__ZMB.Moll291167-2__alive.jpg
	http://coll.mfn-berlin.de/u/0c836b		ZMB.Moll 291167	2	whole animal (75% denatured ethanol)		Meghimatium pictum (Stoliczka, 1873)		Parm Viktor von Oheimb | Katharina C. M. von Oheimb	2023	Stylommatophora	Philomycidae	VN2019-030
http://coll.mfn-berlin.de/u/0c8189	http://coll.mfn-berlin.de/u/0c82ba	ZMB.Moll 291168a-1	ZMB.Moll 291168a	1	whole animal (75% denatured ethanol) | tissue (96% ethanol, frozen)		Gudeodiscus messageri raheemi Páll-Gergely & Hunyadi, 2015		Parm Viktor von Oheimb | Katharina C. M. von Oheimb	2023	Stylommatophora	Plectopylidae	VN2019-010	ground
	http://coll.mfn-berlin.de/u/0c82ba		ZMB.Moll 291168a	1	whole animal (75% denatured ethanol)		Gudeodiscus messageri raheemi Páll-Gergely & Hunyadi, 2015		Parm Viktor von Oheimb | Katharina C. M. von Oheimb	2023	Stylommatophora	Plectopylidae	VN2019-010	ground
http://coll.mfn-berlin.de/u/0c8775		ZMB.Moll 291168b		1	whole animal (75% denatured ethanol)		Gudeodiscus messageri raheemi Páll-Gergely & Hunyadi, 2015		Parm Viktor von Oheimb | Katharina C. M. von Oheimb	2023	Stylommatophora	Plectopylidae	VN2019-010	rock
http://coll.mfn-berlin.de/u/0cd03e		ZMB.Moll 291168c		1	dry shell (found empty)		Gudeodiscus messageri raheemi Páll-Gergely & Hunyadi, 2015		Parm Viktor von Oheimb | Katharina C. M. von Oheimb	2023	Stylommatophora	Plectopylidae	VN2019-010
http://coll.mfn-berlin.de/u/0c8392		ZMB.Moll 291169a		1	whole animal (75% denatured ethanol)	juvenile	Gudeodiscus messageri raheemi Páll-Gergely & Hunyadi, 2015	cf.	Parm Viktor von Oheimb | Katharina C. M. von Oheimb	2023	Stylommatophora	Plectopylidae	VN2019-017	rock
http://coll.mfn-berlin.de/u/0c82e4		ZMB.Moll 291169b		2	dry shell (found empty)		Gudeodiscus messageri raheemi Páll-Gergely & Hunyadi, 2015		Parm Viktor von Oheimb | Katharina C. M. von Oheimb	2023	Stylommatophora	Plectopylidae	VN2019-017
http://coll.mfn-berlin.de/u/0c871b		ZMB.Moll 291170a		1	whole animal (75% denatured ethanol)		Gudeodiscus messageri raheemi Páll-Gergely & Hunyadi, 2015		Parm Viktor von Oheimb | Katharina C. M. von Oheimb	2023	Stylommatophora	Plectopylidae	VN2019-025	rock
http://coll.mfn-berlin.de/u/0c8447		ZMB.Moll 291170b		3	whole animal (75% denatured ethanol)	juvenile	Gudeodiscus messageri raheemi Páll-Gergely & Hunyadi, 2015	cf.	Parm Viktor von Oheimb | Katharina C. M. von Oheimb	2023	Stylommatophora	Plectopylidae	VN2019-025	soil
http://coll.mfn-berlin.de/u/0cd5f7		ZMB.Moll 291170c		1	dry shell (found empty)		Gudeodiscus messageri raheemi Páll-Gergely & Hunyadi, 2015		Parm Viktor von Oheimb | Katharina C. M. von Oheimb	2023	Stylommatophora	Plectopylidae	VN2019-025
http://coll.mfn-berlin.de/u/0c829d		ZMB.Moll 291171a		1	whole animal (75% denatured ethanol)		Gudeodiscus messageri raheemi Páll-Gergely & Hunyadi, 2015		Parm Viktor von Oheimb | Katharina C. M. von Oheimb	2023	Stylommatophora	Plectopylidae	VN2019-035	ground
http://coll.mfn-berlin.de/u/0c82de		ZMB.Moll 291171b		1	dry shell (found empty)		Gudeodiscus messageri raheemi Páll-Gergely & Hunyadi, 2015		Parm Viktor von Oheimb | Katharina C. M. von Oheimb	2023	Stylommatophora	Plectopylidae	VN2019-035
http://coll.mfn-berlin.de/u/0cc88a		ZMB.Moll 291172		2	dry shell (found empty)	juvenile	Gudeodiscus messageri raheemi Páll-Gergely & Hunyadi, 2015	cf.	Parm Viktor von Oheimb | Katharina C. M. von Oheimb	2023	Stylommatophora	Plectopylidae	VN2019-036
http://coll.mfn-berlin.de/u/0c87a0		ZMB.Moll 291173a		1	whole animal (75% denatured ethanol)		Gudeodiscus phlyarius (Mabille, 1887)		Parm Viktor von Oheimb | Katharina C. M. von Oheimb	2023	Stylommatophora	Plectopylidae	VN2019-025	rock
http://coll.mfn-berlin.de/u/0c86f2		ZMB.Moll 291173b		1	whole animal (75% denatured ethanol)		Gudeodiscus phlyarius (Mabille, 1887)		Parm Viktor von Oheimb | Katharina C. M. von Oheimb	2023	Stylommatophora	Plectopylidae	VN2019-025	vegetation
http://coll.mfn-berlin.de/u/0cc6f7		ZMB.Moll 291173c		2	dry shell (found empty)		Gudeodiscus phlyarius (Mabille, 1887)		Parm Viktor von Oheimb | Katharina C. M. von Oheimb	2023	Stylommatophora	Plectopylidae	VN2019-025
http://coll.mfn-berlin.de/u/0c845a		ZMB.Moll 291174a		1	whole animal (75% denatured ethanol)		Pollicaria rochebruni (Mabille, 1887)		Parm Viktor von Oheimb | Katharina C. M. von Oheimb	2023	Architaenioglossa	Pollicariidae	VN2019-008	ground
http://coll.mfn-berlin.de/u/0cd28f		ZMB.Moll 291174b		2	dry shell (found empty)		Pollicaria rochebruni (Mabille, 1887)		Parm Viktor von Oheimb | Katharina C. M. von Oheimb	2023	Architaenioglossa	Pollicariidae	VN2019-008
http://coll.mfn-berlin.de/u/0c8341		ZMB.Moll 291175		1	whole animal (75% denatured ethanol)		Pollicaria rochebruni (Mabille, 1887)		Parm Viktor von Oheimb | Katharina C. M. von Oheimb	2023	Architaenioglossa	Pollicariidae	VN2019-009	rock
http://coll.mfn-berlin.de/u/0c839c	http://coll.mfn-berlin.de/u/0c82cd	ZMB.Moll 291176a-1	ZMB.Moll 291176a	1	whole animal (75% denatured ethanol) | tissue (96% ethanol, frozen)		Pollicaria rochebruni (Mabille, 1887)		Parm Viktor von Oheimb | Katharina C. M. von Oheimb	2023	Architaenioglossa	Pollicariidae	VN2019-010	ground
	http://coll.mfn-berlin.de/u/0c82cd		ZMB.Moll 291176a	5	whole animal (75% denatured ethanol)		Pollicaria rochebruni (Mabille, 1887)		Parm Viktor von Oheimb | Katharina C. M. von Oheimb	2023	Architaenioglossa	Pollicariidae	VN2019-010	ground
http://coll.mfn-berlin.de/u/0c8268		ZMB.Moll 291176b		1	dry shell (found empty)		Pollicaria rochebruni (Mabille, 1887)		Parm Viktor von Oheimb | Katharina C. M. von Oheimb	2023	Architaenioglossa	Pollicariidae	VN2019-010
http://coll.mfn-berlin.de/u/0c83e7	http://coll.mfn-berlin.de/u/0c83ea	ZMB.Moll 291177a-1	ZMB.Moll 291177a	1	whole animal (75% denatured ethanol) | tissue (96% ethanol, frozen)		Pollicaria rochebruni (Mabille, 1887)		Parm Viktor von Oheimb | Katharina C. M. von Oheimb	2023	Architaenioglossa	Pollicariidae	VN2019-011			https://zenodo.org/records/14339301/files/coll.mfn-berlin.de_u_0c83e7__ZMB.Moll291177a-1__alive_1.jpg | https://zenodo.org/records/14339301/files/coll.mfn-berlin.de_u_0c83e7__ZMB.Moll291177a-1__alive_2.jpg
	http://coll.mfn-berlin.de/u/0c83ea		ZMB.Moll 291177a	1	whole animal (75% denatured ethanol)		Pollicaria rochebruni (Mabille, 1887)		Parm Viktor von Oheimb | Katharina C. M. von Oheimb	2023	Architaenioglossa	Pollicariidae	VN2019-011
http://coll.mfn-berlin.de/u/0cc8cd		ZMB.Moll 291177b		2	dry shell (found empty)		Pollicaria rochebruni (Mabille, 1887)		Parm Viktor von Oheimb | Katharina C. M. von Oheimb	2023	Architaenioglossa	Pollicariidae	VN2019-011
http://coll.mfn-berlin.de/u/0c8693		ZMB.Moll 291178a		4	whole animal (75% denatured ethanol)		Pollicaria rochebruni (Mabille, 1887)		Parm Viktor von Oheimb | Katharina C. M. von Oheimb	2023	Architaenioglossa	Pollicariidae	VN2019-017	ground
http://coll.mfn-berlin.de/u/0c83c7		ZMB.Moll 291178b		1	whole animal (75% denatured ethanol)	juvenile	Pollicaria rochebruni (Mabille, 1887)	cf.	Parm Viktor von Oheimb | Katharina C. M. von Oheimb	2023	Architaenioglossa	Pollicariidae	VN2019-017	rock
http://coll.mfn-berlin.de/u/0c8261		ZMB.Moll 291179		3	whole animal (75% denatured ethanol)		Pollicaria rochebruni (Mabille, 1887)		Parm Viktor von Oheimb | Katharina C. M. von Oheimb	2023	Architaenioglossa	Pollicariidae	VN2019-018	ground
http://coll.mfn-berlin.de/u/0c83dc		ZMB.Moll 291180		1	whole animal (75% denatured ethanol)		Pollicaria rochebruni (Mabille, 1887)		Parm Viktor von Oheimb | Katharina C. M. von Oheimb	2023	Architaenioglossa	Pollicariidae	VN2019-022
http://coll.mfn-berlin.de/u/0cd464		ZMB.Moll 291181		1	dry shell (found empty)		Pollicaria rochebruni (Mabille, 1887)		Parm Viktor von Oheimb | Katharina C. M. von Oheimb	2023	Architaenioglossa	Pollicariidae	VN2019-027
http://coll.mfn-berlin.de/u/0c870a		ZMB.Moll 291182		1	whole animal (75% denatured ethanol)		Pollicaria rochebruni (Mabille, 1887)		Parm Viktor von Oheimb | Katharina C. M. von Oheimb	2023	Architaenioglossa	Pollicariidae	VN2019-030
http://coll.mfn-berlin.de/u/0c8493		ZMB.Moll 291183		1	whole animal (75% denatured ethanol)		Pollicaria rochebruni (Mabille, 1887)		Parm Viktor von Oheimb | Katharina C. M. von Oheimb	2023	Architaenioglossa	Pollicariidae	VN2019-032	ground		https://zenodo.org/records/14339301/files/coll.mfn-berlin.de_u_0c8493__ZMB.Moll291183__alive_1.jpg | https://zenodo.org/records/14339301/files/coll.mfn-berlin.de_u_0c8493__ZMB.Moll291183__alive_2.jpg
http://coll.mfn-berlin.de/u/0c8301		ZMB.Moll 291184		4	whole animal (75% denatured ethanol)		Pollicaria rochebruni (Mabille, 1887)		Parm Viktor von Oheimb | Katharina C. M. von Oheimb	2023	Architaenioglossa	Pollicariidae	VN2019-035	ground
http://coll.mfn-berlin.de/u/0c83d5		ZMB.Moll 291185a		4	whole animal (75% denatured ethanol)		Pollicaria rochebruni (Mabille, 1887)		Parm Viktor von Oheimb | Katharina C. M. von Oheimb	2023	Architaenioglossa	Pollicariidae	VN2019-036	ground
http://coll.mfn-berlin.de/u/0c8278		ZMB.Moll 291185b		1	whole animal (75% denatured ethanol)		Pollicaria rochebruni (Mabille, 1887)		Parm Viktor von Oheimb | Katharina C. M. von Oheimb	2023	Architaenioglossa	Pollicariidae	VN2019-036	vegetation
http://coll.mfn-berlin.de/u/0c8401		ZMB.Moll 291186		1	whole animal (75% denatured ethanol)		Pseudopomatias amoenus Möllendorff, 1885		Parm Viktor von Oheimb | Katharina C. M. von Oheimb	2023	Architaenioglossa	Pupinidae	VN2019-025	rock
http://coll.mfn-berlin.de/u/0c81b4		ZMB.Moll 291187		1	whole animal (75% denatured ethanol)		Pupina anceyi Bavay & Dautzenberg, 1899		Parm Viktor von Oheimb | Katharina C. M. von Oheimb	2023	Architaenioglossa	Pupinidae	VN2019-005	soil
http://coll.mfn-berlin.de/u/0c82e9		ZMB.Moll 291188		1	whole animal (75% denatured ethanol)		Pupina anceyi Bavay & Dautzenberg, 1899		Parm Viktor von Oheimb | Katharina C. M. von Oheimb	2023	Architaenioglossa	Pupinidae	VN2019-008	ground
http://coll.mfn-berlin.de/u/0cc589		ZMB.Moll 291189		1	whole animal (75% denatured ethanol)		Pupina anceyi Bavay & Dautzenberg, 1899		Parm Viktor von Oheimb | Katharina C. M. von Oheimb	2023	Architaenioglossa	Pupinidae	VN2019-018	rock
http://coll.mfn-berlin.de/u/0cd4d3		ZMB.Moll 291190a		1	whole animal (75% denatured ethanol)		Pupina anceyi Bavay & Dautzenberg, 1899		Parm Viktor von Oheimb | Katharina C. M. von Oheimb	2023	Architaenioglossa	Pupinidae	VN2019-027	rock
http://coll.mfn-berlin.de/u/0c81c8		ZMB.Moll 291190b		1	whole animal (75% denatured ethanol)		Pupina anceyi Bavay & Dautzenberg, 1899		Parm Viktor von Oheimb | Katharina C. M. von Oheimb	2023	Architaenioglossa	Pupinidae	VN2019-027	vegetation
http://coll.mfn-berlin.de/u/0cd495		ZMB.Moll 291191a		1	whole animal (75% denatured ethanol) | tissue (96% ethanol, frozen)		Pupina anceyi Bavay & Dautzenberg, 1899		Parm Viktor von Oheimb | Katharina C. M. von Oheimb	2023	Architaenioglossa	Pupinidae	VN2019-036	ground
http://coll.mfn-berlin.de/u/0c8226		ZMB.Moll 291191b		2	whole animal (75% denatured ethanol)		Pupina anceyi Bavay & Dautzenberg, 1899		Parm Viktor von Oheimb | Katharina C. M. von Oheimb	2023	Architaenioglossa	Pupinidae	VN2019-036	rock
http://coll.mfn-berlin.de/u/0c8178		ZMB.Moll 291191c		1	whole animal (75% denatured ethanol) | tissue (96% ethanol, frozen)		Pupina anceyi Bavay & Dautzenberg, 1899		Parm Viktor von Oheimb | Katharina C. M. von Oheimb	2023	Architaenioglossa	Pupinidae	VN2019-036	soil
http://coll.mfn-berlin.de/u/0c834d		ZMB.Moll 291192		1	whole animal (75% denatured ethanol)		Pupina dorri dorri Dautzenberg, 1894		Parm Viktor von Oheimb | Katharina C. M. von Oheimb	2023	Architaenioglossa	Pupinidae	VN2019-017	ground
http://coll.mfn-berlin.de/u/0c83d4		ZMB.Moll 291193		1	dry shell (found empty)		Tylotoechus exclamationis (Mabille, 1887)		Parm Viktor von Oheimb | Katharina C. M. von Oheimb	2025	Architaenioglossa	Pupinidae	VN2019-015
http://coll.mfn-berlin.de/u/0c82f1		ZMB.Moll 291194		1	dry shell (found empty)		Pupina solidula Möllendorff, 1901		Parm Viktor von Oheimb | Katharina C. M. von Oheimb	2023	Architaenioglossa	Pupinidae	VN2019-003
http://coll.mfn-berlin.de/u/0c86c5		ZMB.Moll 291195a		2	whole animal (75% denatured ethanol)		Pupina solidula Möllendorff, 1901		Parm Viktor von Oheimb | Katharina C. M. von Oheimb	2023	Architaenioglossa	Pupinidae	VN2019-008	rock
http://coll.mfn-berlin.de/u/0cc8e6		ZMB.Moll 291195b		2	whole animal (75% denatured ethanol)		Pupina solidula Möllendorff, 1901		Parm Viktor von Oheimb | Katharina C. M. von Oheimb	2023	Architaenioglossa	Pupinidae	VN2019-008	vegetation
http://coll.mfn-berlin.de/u/0cda42		ZMB.Moll 291196		1	whole animal (75% denatured ethanol) | tissue (96% ethanol, frozen)		Pupina solidula Möllendorff, 1901		Parm Viktor von Oheimb | Katharina C. M. von Oheimb	2023	Architaenioglossa	Pupinidae	VN2019-009	rock
http://coll.mfn-berlin.de/u/0cd1f6		ZMB.Moll 291197		1	dry shell (found empty)		Pupina solidula Möllendorff, 1901		Parm Viktor von Oheimb | Katharina C. M. von Oheimb	2023	Architaenioglossa	Pupinidae	VN2019-010
http://coll.mfn-berlin.de/u/0c81c9		ZMB.Moll 291198		1	whole animal (75% denatured ethanol)		Pupina solidula Möllendorff, 1901		Parm Viktor von Oheimb | Katharina C. M. von Oheimb	2023	Architaenioglossa	Pupinidae	VN2019-011
http://coll.mfn-berlin.de/u/0c8152		ZMB.Moll 291199		2	whole animal (75% denatured ethanol)		Pupina solidula Möllendorff, 1901		Parm Viktor von Oheimb | Katharina C. M. von Oheimb	2023	Architaenioglossa	Pupinidae	VN2019-017	vegetation
http://coll.mfn-berlin.de/u/0c83e0	http://coll.mfn-berlin.de/u/0cda8a	ZMB.Moll 291200-1	ZMB.Moll 291200	1	whole animal (75% denatured ethanol) | tissue (96% ethanol, frozen)		Pupina solidula Möllendorff, 1901		Parm Viktor von Oheimb | Katharina C. M. von Oheimb	2023	Architaenioglossa	Pupinidae	VN2019-018	vegetation
	http://coll.mfn-berlin.de/u/0cda8a		ZMB.Moll 291200	1	whole animal (75% denatured ethanol)		Pupina solidula Möllendorff, 1901		Parm Viktor von Oheimb | Katharina C. M. von Oheimb	2023	Architaenioglossa	Pupinidae	VN2019-018	vegetation
http://coll.mfn-berlin.de/u/0c87b9		ZMB.Moll 291201		2	whole animal (75% denatured ethanol)		Pupina solidula Möllendorff, 1901		Parm Viktor von Oheimb | Katharina C. M. von Oheimb	2023	Architaenioglossa	Pupinidae	VN2019-019
http://coll.mfn-berlin.de/u/0c8233		ZMB.Moll 291202		1	whole animal (75% denatured ethanol)		Pupina solidula Möllendorff, 1901		Parm Viktor von Oheimb | Katharina C. M. von Oheimb	2023	Architaenioglossa	Pupinidae	VN2019-022
http://coll.mfn-berlin.de/u/0c86fa		ZMB.Moll 291203		1	dry shell (found empty)		Pupina solidula Möllendorff, 1901		Parm Viktor von Oheimb | Katharina C. M. von Oheimb	2023	Architaenioglossa	Pupinidae	VN2019-025
http://coll.mfn-berlin.de/u/0c83f2		ZMB.Moll 291204		2	whole animal (75% denatured ethanol)		Pupina solidula Möllendorff, 1901		Parm Viktor von Oheimb | Katharina C. M. von Oheimb	2023	Architaenioglossa	Pupinidae	VN2019-026
http://coll.mfn-berlin.de/u/0c8292		ZMB.Moll 291205		2	whole animal (75% denatured ethanol)		Pupina solidula Möllendorff, 1901		Parm Viktor von Oheimb | Katharina C. M. von Oheimb	2023	Architaenioglossa	Pupinidae	VN2019-027	vegetation
http://coll.mfn-berlin.de/u/0c87c0		ZMB.Moll 291206		2	whole animal (75% denatured ethanol)		Pupina solidula Möllendorff, 1901		Parm Viktor von Oheimb | Katharina C. M. von Oheimb	2023	Architaenioglossa	Pupinidae	VN2019-028	rock
http://coll.mfn-berlin.de/u/0c82e0		ZMB.Moll 291207		1	whole animal (75% denatured ethanol)		Pupina solidula Möllendorff, 1901		Parm Viktor von Oheimb | Katharina C. M. von Oheimb	2023	Architaenioglossa	Pupinidae	VN2019-035	vegetation
http://coll.mfn-berlin.de/u/0e5206		ZMB.Moll 291208		1	dry shell (found empty)		Vargapupa oharai Páll-Gergely, 2015		Parm Viktor von Oheimb | Katharina C. M. von Oheimb	2023	Architaenioglossa	Pupinidae	VN2019-010
http://coll.mfn-berlin.de/u/0c81eb	http://coll.mfn-berlin.de/u/0c8480	ZMB.Moll 291209a-1	ZMB.Moll 291209a	1	whole animal (75% denatured ethanol) | tissue (96% ethanol, frozen)		Vargapupa oharai Páll-Gergely, 2015		Parm Viktor von Oheimb | Katharina C. M. von Oheimb	2023	Architaenioglossa	Pupinidae	VN2019-017	ground
	http://coll.mfn-berlin.de/u/0c8480		ZMB.Moll 291209a	4	whole animal (75% denatured ethanol)		Vargapupa oharai Páll-Gergely, 2015		Parm Viktor von Oheimb | Katharina C. M. von Oheimb	2023	Architaenioglossa	Pupinidae	VN2019-017	ground
http://coll.mfn-berlin.de/u/0c83b1		ZMB.Moll 291209b		4	whole animal (75% denatured ethanol)		Vargapupa oharai Páll-Gergely, 2015		Parm Viktor von Oheimb | Katharina C. M. von Oheimb	2023	Architaenioglossa	Pupinidae	VN2019-017	rock
http://coll.mfn-berlin.de/u/0c86f1		ZMB.Moll 291209c		1	whole animal (75% denatured ethanol)		Vargapupa oharai Páll-Gergely, 2015		Parm Viktor von Oheimb | Katharina C. M. von Oheimb	2023	Architaenioglossa	Pupinidae	VN2019-017	vegetation
http://coll.mfn-berlin.de/u/0c826c		ZMB.Moll 291209d		1	dry shell (found empty)		Vargapupa oharai Páll-Gergely, 2015		Parm Viktor von Oheimb | Katharina C. M. von Oheimb	2023	Architaenioglossa	Pupinidae	VN2019-017
http://coll.mfn-berlin.de/u/0c8246		ZMB.Moll 291210		1	dry shell (found empty)		Vargapupa oharai Páll-Gergely, 2015		Parm Viktor von Oheimb | Katharina C. M. von Oheimb	2023	Architaenioglossa	Pupinidae	VN2019-035
http://coll.mfn-berlin.de/u/0cc7f5		ZMB.Moll 291211		1	whole animal (75% denatured ethanol)		Vargapupa oharai Páll-Gergely, 2015		Parm Viktor von Oheimb | Katharina C. M. von Oheimb	2023	Architaenioglossa	Pupinidae	VN2019-036	vegetation
http://coll.mfn-berlin.de/u/0cd1da		ZMB.Moll 291212		1	dry shell (found empty)		Haploptychius diespiter (Mabille, 1887)		Parm Viktor von Oheimb | Katharina C. M. von Oheimb	2023	Stylommatophora	Streptaxidae	VN2019-003
http://coll.mfn-berlin.de/u/0c87aa		ZMB.Moll 291213a		1	whole animal (75% denatured ethanol)		Haploptychius diespiter (Mabille, 1887)		Parm Viktor von Oheimb | Katharina C. M. von Oheimb	2023	Stylommatophora	Streptaxidae	VN2019-008	ground
http://coll.mfn-berlin.de/u/0c8393	http://coll.mfn-berlin.de/u/0cc679	ZMB.Moll 291213b-1	ZMB.Moll 291213b	1	whole animal (75% denatured ethanol)		Haploptychius diespiter (Mabille, 1887)		Parm Viktor von Oheimb | Katharina C. M. von Oheimb	2023	Stylommatophora	Streptaxidae	VN2019-008	rock		https://zenodo.org/records/14339325/files/coll.mfn-berlin.de_u_0c8393__ZMB.Moll291213b-1__alive_1.jpg | https://zenodo.org/records/14339325/files/coll.mfn-berlin.de_u_0c8393__ZMB.Moll291213b-1__alive_2.jpg | https://zenodo.org/records/14339325/files/coll.mfn-berlin.de_u_0c8393__ZMB.Moll291213b-1__alive_3.jpg | https://zenodo.org/records/14339325/files/coll.mfn-berlin.de_u_0c8393__ZMB.Moll291213b-…
http://coll.mfn-berlin.de/u/0c823b	http://coll.mfn-berlin.de/u/0cc679	ZMB.Moll 291213b-2	ZMB.Moll 291213b	1	whole animal (75% denatured ethanol)		Haploptychius diespiter (Mabille, 1887)		Parm Viktor von Oheimb | Katharina C. M. von Oheimb	2023	Stylommatophora	Streptaxidae	VN2019-008	rock		https://zenodo.org/records/14339325/files/coll.mfn-berlin.de_u_0c823b__ZMB.Moll291213b-2__alive_1.jpg | https://zenodo.org/records/14339325/files/coll.mfn-berlin.de_u_0c823b__ZMB.Moll291213b-2__alive_2.jpg | https://zenodo.org/records/14339325/files/coll.mfn-berlin.de_u_0c823b__ZMB.Moll291213b-2__alive_3.jpg | https://zenodo.org/records/14339325/files/coll.mfn-berlin.de_u_0c823b__ZMB.Moll291213b-…
http://coll.mfn-berlin.de/u/0c8339	http://coll.mfn-berlin.de/u/0cc679	ZMB.Moll 291213b-3	ZMB.Moll 291213b	1	whole animal (75% denatured ethanol) | tissue (96% ethanol, frozen)		Haploptychius diespiter (Mabille, 1887)		Parm Viktor von Oheimb | Katharina C. M. von Oheimb	2023	Stylommatophora	Streptaxidae	VN2019-008	rock
	http://coll.mfn-berlin.de/u/0cc679		ZMB.Moll 291213b	4	whole animal (75% denatured ethanol)		Haploptychius diespiter (Mabille, 1887)		Parm Viktor von Oheimb | Katharina C. M. von Oheimb	2023	Stylommatophora	Streptaxidae	VN2019-008	rock
http://coll.mfn-berlin.de/u/0c8181		ZMB.Moll 291214		2	dry shell (found empty)		Haploptychius diespiter (Mabille, 1887)		Parm Viktor von Oheimb | Katharina C. M. von Oheimb	2023	Stylommatophora	Streptaxidae	VN2019-009
http://coll.mfn-berlin.de/u/0cbb73		ZMB.Moll 291215		2	dry shell (found empty)		Haploptychius diespiter (Mabille, 1887)		Parm Viktor von Oheimb | Katharina C. M. von Oheimb	2023	Stylommatophora	Streptaxidae	VN2019-010
http://coll.mfn-berlin.de/u/0c86be		ZMB.Moll 291216		2	dry shell (found empty)		Haploptychius diespiter (Mabille, 1887)		Parm Viktor von Oheimb | Katharina C. M. von Oheimb	2023	Stylommatophora	Streptaxidae	VN2019-014
http://coll.mfn-berlin.de/u/0cd51f		ZMB.Moll 291217		2	dry shell (found empty)		Haploptychius diespiter (Mabille, 1887)		Parm Viktor von Oheimb | Katharina C. M. von Oheimb	2023	Stylommatophora	Streptaxidae	VN2019-025
http://coll.mfn-berlin.de/u/0c86a3		ZMB.Moll 291218		1	dry shell (found empty)		Haploptychius diespiter (Mabille, 1887)		Parm Viktor von Oheimb | Katharina C. M. von Oheimb	2023	Stylommatophora	Streptaxidae	VN2019-028
http://coll.mfn-berlin.de/u/0c8776		ZMB.Moll 291219		4	dry shell (found empty)		Haploptychius diespiter (Mabille, 1887)		Parm Viktor von Oheimb | Katharina C. M. von Oheimb	2023	Stylommatophora	Streptaxidae	VN2019-035
http://coll.mfn-berlin.de/u/0c8277	http://coll.mfn-berlin.de/u/0c82ea	ZMB.Moll 291220-1	ZMB.Moll 291220	1	dry shell (found empty)		Haploptychius diespiter (Mabille, 1887)		Parm Viktor von Oheimb | Katharina C. M. von Oheimb	2023	Stylommatophora	Streptaxidae	VN2019-036
	http://coll.mfn-berlin.de/u/0c82ea		ZMB.Moll 291220	2	dry shell (found empty)		Haploptychius diespiter (Mabille, 1887)		Parm Viktor von Oheimb | Katharina C. M. von Oheimb	2023	Stylommatophora	Streptaxidae	VN2019-036
http://coll.mfn-berlin.de/u/0cc7ff		ZMB.Moll 291221		1	whole animal (75% denatured ethanol)		Perrottetia sp. A		Parm Viktor von Oheimb | Katharina C. M. von Oheimb	2023	Stylommatophora	Streptaxidae	VN2019-008	ground
http://coll.mfn-berlin.de/u/0cc954		ZMB.Moll 291222		1	whole animal (75% denatured ethanol) | tissue (96% ethanol, frozen)		Trochomorpha paviei (Morlet, 1885)		Parm Viktor von Oheimb | Katharina C. M. von Oheimb	2023	Stylommatophora	Trochomorphidae	VN2019-003	rock		https://zenodo.org/records/14339325/files/coll.mfn-berlin.de_u_0cc954__ZMB.Moll291222__alive_1.jpg | https://zenodo.org/records/14339325/files/coll.mfn-berlin.de_u_0cc954__ZMB.Moll291222__alive_2.jpg
http://coll.mfn-berlin.de/u/0c83b9		ZMB.Moll 291223a		2	whole animal (75% denatured ethanol)		Trochomorpha paviei (Morlet, 1885)		Parm Viktor von Oheimb | Katharina C. M. von Oheimb	2023	Stylommatophora	Trochomorphidae	VN2019-008	rock
http://coll.mfn-berlin.de/u/0c83cb		ZMB.Moll 291223b		1	whole animal (75% denatured ethanol)		Trochomorpha paviei (Morlet, 1885)		Parm Viktor von Oheimb | Katharina C. M. von Oheimb	2023	Stylommatophora	Trochomorphidae	VN2019-008	soil
http://coll.mfn-berlin.de/u/0c8778		ZMB.Moll 291223c		1	dry shell (found empty)	juvenile	Trochomorpha paviei (Morlet, 1885)	cf.	Parm Viktor von Oheimb | Katharina C. M. von Oheimb	2023	Stylommatophora	Trochomorphidae	VN2019-008
http://coll.mfn-berlin.de/u/0cd61e		ZMB.Moll 291224		1	whole animal (75% denatured ethanol)		Trochomorpha paviei (Morlet, 1885)		Parm Viktor von Oheimb | Katharina C. M. von Oheimb	2023	Stylommatophora	Trochomorphidae	VN2019-009	vegetation		https://zenodo.org/records/14339325/files/coll.mfn-berlin.de_u_0cd61e__ZMB.Moll291224__alive_1.jpg | https://zenodo.org/records/14339325/files/coll.mfn-berlin.de_u_0cd61e__ZMB.Moll291224__alive_2.jpg | https://zenodo.org/records/14339325/files/coll.mfn-berlin.de_u_0cd61e__ZMB.Moll291224__alive_3.jpg
http://coll.mfn-berlin.de/u/0cd3e6		ZMB.Moll 291225		1	whole animal (75% denatured ethanol)	juvenile	Trochomorpha paviei (Morlet, 1885)		Parm Viktor von Oheimb | Katharina C. M. von Oheimb	2023	Stylommatophora	Trochomorphidae	VN2019-011
http://coll.mfn-berlin.de/u/0c825c		ZMB.Moll 291226		2	whole animal (75% denatured ethanol)		Trochomorpha paviei (Morlet, 1885)		Parm Viktor von Oheimb | Katharina C. M. von Oheimb	2023	Stylommatophora	Trochomorphidae	VN2019-014	vegetation
http://coll.mfn-berlin.de/u/0c87bb		ZMB.Moll 291227a		1	whole animal (75% denatured ethanol)		Trochomorpha paviei (Morlet, 1885)		Parm Viktor von Oheimb | Katharina C. M. von Oheimb	2023	Stylommatophora	Trochomorphidae	VN2019-018	ground
http://coll.mfn-berlin.de/u/0c820e		ZMB.Moll 291227b		1	whole animal (75% denatured ethanol) | tissue (96% ethanol, frozen)		Trochomorpha paviei (Morlet, 1885)		Parm Viktor von Oheimb | Katharina C. M. von Oheimb	2023	Stylommatophora	Trochomorphidae	VN2019-018	vegetation
http://coll.mfn-berlin.de/u/0cd581		ZMB.Moll 291228a		1	whole animal (75% denatured ethanol)		Trochomorpha paviei (Morlet, 1885)		Parm Viktor von Oheimb | Katharina C. M. von Oheimb	2023	Stylommatophora	Trochomorphidae	VN2019-024	rock
http://coll.mfn-berlin.de/u/0c8780		ZMB.Moll 291228b		1	dry shell (found empty)		Trochomorpha paviei (Morlet, 1885)		Parm Viktor von Oheimb | Katharina C. M. von Oheimb	2023	Stylommatophora	Trochomorphidae	VN2019-024
http://coll.mfn-berlin.de/u/0c8348		ZMB.Moll 291229a		1	whole animal (75% denatured ethanol)		Trochomorpha paviei (Morlet, 1885)		Parm Viktor von Oheimb | Katharina C. M. von Oheimb	2023	Stylommatophora	Trochomorphidae	VN2019-025	ground
http://coll.mfn-berlin.de/u/0c82af		ZMB.Moll 291229b		1	whole animal (75% denatured ethanol)		Trochomorpha paviei (Morlet, 1885)		Parm Viktor von Oheimb | Katharina C. M. von Oheimb	2023	Stylommatophora	Trochomorphidae	VN2019-025	rock
http://coll.mfn-berlin.de/u/0c823e		ZMB.Moll 291230a		1	whole animal (75% denatured ethanol)		Trochomorpha paviei (Morlet, 1885)		Parm Viktor von Oheimb | Katharina C. M. von Oheimb	2023	Stylommatophora	Trochomorphidae	VN2019-027	vegetation
http://coll.mfn-berlin.de/u/0c8781		ZMB.Moll 291230b		1	dry shell (found empty)	juvenile	Trochomorpha paviei (Morlet, 1885)		Parm Viktor von Oheimb | Katharina C. M. von Oheimb	2023	Stylommatophora	Trochomorphidae	VN2019-027
http://coll.mfn-berlin.de/u/0c847f		ZMB.Moll 291231a		2	whole animal (75% denatured ethanol)		Trochomorpha paviei (Morlet, 1885)		Parm Viktor von Oheimb | Katharina C. M. von Oheimb	2023	Stylommatophora	Trochomorphidae	VN2019-035	vegetation
http://coll.mfn-berlin.de/u/0c8356		ZMB.Moll 291231b		3	dry shell (found empty)		Trochomorpha paviei (Morlet, 1885)		Parm Viktor von Oheimb | Katharina C. M. von Oheimb	2023	Stylommatophora	Trochomorphidae	VN2019-035
http://coll.mfn-berlin.de/u/0c82c4		ZMB.Moll 291232a		1	whole animal (75% denatured ethanol)		Trochomorpha paviei (Morlet, 1885)		Parm Viktor von Oheimb | Katharina C. M. von Oheimb	2023	Stylommatophora	Trochomorphidae	VN2019-036	ground
http://coll.mfn-berlin.de/u/0cd54e		ZMB.Moll 291232b		2	whole animal (75% denatured ethanol)		Trochomorpha paviei (Morlet, 1885)		Parm Viktor von Oheimb | Katharina C. M. von Oheimb	2023	Stylommatophora	Trochomorphidae	VN2019-036	vegetation
http://coll.mfn-berlin.de/u/0c836f		ZMB.Moll 291233		2	dry shell (found empty)		Trochomorpha saigonensis (Crosse, 1867)	cf.	Parm Viktor von Oheimb | Katharina C. M. von Oheimb	2023	Stylommatophora	Trochomorphidae	VN2019-003
http://coll.mfn-berlin.de/u/0c8432		ZMB.Moll 291234a		1	whole animal (75% denatured ethanol) | tissue (96% ethanol, frozen)		Trochomorpha saigonensis (Crosse, 1867)		Parm Viktor von Oheimb | Katharina C. M. von Oheimb	2023	Stylommatophora	Trochomorphidae	VN2019-005
http://coll.mfn-berlin.de/u/0c829b		ZMB.Moll 291234b		1	dry shell (found empty)		Trochomorpha saigonensis (Crosse, 1867)	cf.	Parm Viktor von Oheimb | Katharina C. M. von Oheimb	2023	Stylommatophora	Trochomorphidae	VN2019-005
http://coll.mfn-berlin.de/u/0c837a		ZMB.Moll 291235a		3	whole animal (75% denatured ethanol)		Trochomorpha saigonensis (Crosse, 1867)		Parm Viktor von Oheimb | Katharina C. M. von Oheimb	2023	Stylommatophora	Trochomorphidae	VN2019-008	vegetation
http://coll.mfn-berlin.de/u/0cd37f	http://coll.mfn-berlin.de/u/0c8349	ZMB.Moll 291235b-1	ZMB.Moll 291235b	1	dry shell (found empty)		Trochomorpha saigonensis (Crosse, 1867)		Parm Viktor von Oheimb | Katharina C. M. von Oheimb	2023	Stylommatophora	Trochomorphidae	VN2019-008
	http://coll.mfn-berlin.de/u/0c8349		ZMB.Moll 291235b	2	dry shell (found empty)		Trochomorpha saigonensis (Crosse, 1867)		Parm Viktor von Oheimb | Katharina C. M. von Oheimb	2023	Stylommatophora	Trochomorphidae	VN2019-008
http://coll.mfn-berlin.de/u/0c8403		ZMB.Moll 291236		3	whole animal (75% denatured ethanol)		Trochomorpha saigonensis (Crosse, 1867)		Parm Viktor von Oheimb | Katharina C. M. von Oheimb	2023	Stylommatophora	Trochomorphidae	VN2019-013
http://coll.mfn-berlin.de/u/0cd635	http://coll.mfn-berlin.de/u/0cc92c	ZMB.Moll 291237a-1	ZMB.Moll 291237a	1	whole animal (75% denatured ethanol)	juvenile	Trochomorpha saigonensis (Crosse, 1867)	cf.	Parm Viktor von Oheimb | Katharina C. M. von Oheimb	2023	Stylommatophora	Trochomorphidae	VN2019-014	vegetation		https://zenodo.org/records/14339325/files/coll.mfn-berlin.de_u_0cd635__ZMB.Moll291237a-1__alive.jpg
http://coll.mfn-berlin.de/u/0c8661	http://coll.mfn-berlin.de/u/0cc92c	ZMB.Moll 291237a-2	ZMB.Moll 291237a	1	whole animal (75% denatured ethanol)		Trochomorpha saigonensis (Crosse, 1867)		Parm Viktor von Oheimb | Katharina C. M. von Oheimb	2023	Stylommatophora	Trochomorphidae	VN2019-014	vegetation
http://coll.mfn-berlin.de/u/0c83fc		ZMB.Moll 291237b		1	dry shell (found empty)		Trochomorpha sp. A	cf.	Parm Viktor von Oheimb | Katharina C. M. von Oheimb	2023	Stylommatophora	Trochomorphidae	VN2019-014
http://coll.mfn-berlin.de/u/0c8313		ZMB.Moll 291238		1	dry shell (found empty)		Trochomorpha sp. A		Parm Viktor von Oheimb | Katharina C. M. von Oheimb	2023	Stylommatophora	Trochomorphidae	VN2019-018
http://coll.mfn-berlin.de/u/0c82cb	http://coll.mfn-berlin.de/u/0cd5f1	ZMB.Moll 291239-1	ZMB.Moll 291239	1	whole animal (75% denatured ethanol)		Trochomorpha sp. A		Parm Viktor von Oheimb | Katharina C. M. von Oheimb	2023	Stylommatophora	Trochomorphidae	VN2019-022
	http://coll.mfn-berlin.de/u/0cd5f1		ZMB.Moll 291239	1	whole animal (75% denatured ethanol)		Trochomorpha sp. A		Parm Viktor von Oheimb | Katharina C. M. von Oheimb	2023	Stylommatophora	Trochomorphidae	VN2019-022
http://coll.mfn-berlin.de/u/0c81bb		ZMB.Moll 291240		1	whole animal (75% denatured ethanol) | tissue (96% ethanol, frozen)		Trochomorpha sp. A		Parm Viktor von Oheimb | Katharina C. M. von Oheimb	2023	Stylommatophora	Trochomorphidae	VN2019-026
http://coll.mfn-berlin.de/u/0cd5b1	http://coll.mfn-berlin.de/u/0c877e	ZMB.Moll 291241-1	ZMB.Moll 291241	1	dry shell (found empty)		Pupisoma dioscoricola (Adams, 1845)		Parm Viktor von Oheimb | Katharina C. M. von Oheimb	2023	Stylommatophora	Valloniidae	VN2019-014
	http://coll.mfn-berlin.de/u/0c877e		ZMB.Moll 291241	1	dry shell (found empty)		Pupisoma dioscoricola (Adams, 1845)		Parm Viktor von Oheimb | Katharina C. M. von Oheimb	2023	Stylommatophora	Valloniidae	VN2019-014
http://coll.mfn-berlin.de/u/0c836e		ZMB.Moll 291242		1	whole animal (75% denatured ethanol) | tissue (96% ethanol, frozen)		gen. inc. sp. A		Parm Viktor von Oheimb | Katharina C. M. von Oheimb	2023	Systellommatophora	Veronicellidae	VN2019-001	ground
http://coll.mfn-berlin.de/u/0cd58d		ZMB.Moll 291833		1	whole animal (75% denatured ethanol)		Pupina anceyi Bavay & Dautzenberg, 1899	cf.	Parm Viktor von Oheimb | Katharina C. M. von Oheimb	2023	Architaenioglossa	Pupinidae	VN2019-026
http://coll.mfn-berlin.de/u/0c8640		ZMB.Moll 291834		7	whole animal (75% denatured ethanol)		Oospira miranda (Loosjes & Loosjes-van Bemmel, 1973)		Parm Viktor von Oheimb | Katharina C. M. von Oheimb	2023	Stylommatophora	Clausiliidae	VN2019-005
http://coll.mfn-berlin.de/u/0e2a7a		ZMB.Moll 341590		1	whole animal (75% denatured ethanol)		Scabrina sp. A		Parm Viktor von Oheimb | Katharina C. M. von Oheimb	2023	Architaenioglossa	Cyclophoridae	VN2019-025	soil
